# Supplementary material for: Joint angle estimation with wavelet neural networks
Source: Sci Rep. 2021 May 13;11:10306. doi: 10.1038/s41598-021-89580-y (PMC8119494; doi:10.1038/s41598-021-89580-y)
Supplement: Supplementary file 2 — Supplementary Information 2. [file 41598_2021_89580_MOESM2_ESM.xlsx]

## Sheet: Summary
	Joint Angle Estimation with Wavelet Neural Networks
	DATASET - Summary
	Saaveethya Sivakumar1,2,*, A.A Gopalai1,*, King Hann Lim2, D. Gouwanda1, and S. Chauhan3
	1Monash University Malaysia, School of Engineering
	2Curtin University Malaysia, Department of Electrical and Electronic Engineering
	3Monash University Australia, Department of Mechanical & Aerospace Engineering
	*saaveethya@ieee.org, alpha.agape@monash.edu
	Summary
	This document consists of six sheets namely; Summary, Ankle Angle, Knee Angle, Hip Angle, vGRF and Index. Information provided in each of the sheets are explained below;
	Summary - This summary sheet provides a quick guide on how to access the data provided in the rest of the five sheets
	Ankle Angle- This sheet provides data samples of ankle Dorsiflexion(+ve) /plantar flexion (-ve) angle.
	Knee Angle- This sheet provides data samples of knee flexion (+ve)/ extension (-ve) angle.
	Hip Angle- This sheet provides data samples of hip flexion (+ve)/ extension (-ve) angle.
	vGRF - This sheet provides data samples of Vertical Ground Reaction Force (superior (+ve) / inferior (-ve))
	Index- This sheet provides indexes identified from the Visual3D gait events IC (Initial Contact), TO (Toe Off) and NIC (Next Initial Contact)
	**The data is categorized into Index , subject number, sample number, and stride category (left or right)
	Data were collected from 30 subjects. Subjects were asked to walk naturally to avoid targeting error.
	This dataset consists of 10 samples per subject, in which left and right leg strides denote 5 samples each
	In total 300 samples are provided (30 subjects * 5 left stride samples * 5 right stride samples)
	Each data sample was partitioned to obtain a complete gait cycle (0-100%)
	The partitioned signal was normalized to ensure the signal starts with Initial Contact and ends at the Next Initial Contact.
	Samples are labelled from Sample #1 to Sample #300
	Subjects are labelled from Subject #1 to Subject #30

## Sheet: Ankle Angle
	Joint Angle Estimation with Wavelet Neural Networks
	DATASET - Ankle Angle Data
	Saaveethya Sivakumar1,2,*, A.A Gopalai1,*, King Hann Lim2, D. Gouwanda1, and S. Chauhan3
	1Monash University Malaysia, School of Engineering
	2Curtin University Malaysia, Department of Electrical and Electronic Engineering
	3Monash University Australia, Department of Mechanical & Aerospace Engineering
	*saaveethya@ieee.org, alpha.agape@monash.edu
Index	Left
	Subject #1					Subject #2					Subject #3					Subject #4					Subject #5					Subject #6					Subject #7					Subject #8					Subject #9					Subject #10
	Sample #1	Sample #2	Sample #3	Sample #4	Sample #5	Sample #6	Sample #7	Sample #8	Sample #9	Sample #10	Sample #11	Sample #12	Sample #13	Sample #14	Sample #15	Sample #16	Sample #17	Sample #18	Sample #19	Sample #20	Sample #21	Sample #22	Sample #23	Sample #24	Sample #25	Sample #26	Sample #27	Sample #28	Sample #29	Sample #30	Sample #31	Sample #32	Sample #33	Sample #34	Sample #35	Sample #36	Sample #37	Sample #38	Sample #39	Sample #40	Sample #41	Sample #42	Sample #43	Sample #44	Sample #45	Sample #46	Sample #47	Sample #48	Sample #49
1	-0.0639703	-2.24536	-2.55497	-3.40524	-5.52125	0.82351	1.09921	1.35932	-2.35984	-2.09767	-1.94121	-5.45022	-0.350225	-1.55022	-2.45022	-1.26553	-0.815377	-4.24446	-3.79635	0.855535	1.38334	-2.32785	-2.17569	-4.87395	2.92431	2.19816	1.75627	2.81154	1.55612	2.87634	-2.33888	-0.652611	-1.07094	-2.62632	-5.71293	2.33894	2.33582	-1.1451	4.84767	3.9549	-0.320383	0.486542	-0.6677	0.0957733	1.4323	0.0922881	-3.14176	1.95824	0.758244
2	-1.01962	-2.76233	-3.35076	-4.40555	-6.13293	0.840152	0.673987	0.787184	-2.55025	-2.63364	-2.11094	-5.74973	-0.649727	-1.84973	-2.74973	-1.79061	-1.04158	-4.81484	-4.0327	0.285156	0.542411	-3.15345	-3.04247	-5.74318	2.05753	1.90015	1.04257	2.44711	1.14801	2.28379	-2.97659	-1.33471	-1.34501	-3.36486	-6.37576	1.26322	1.24693	-2.22097	3.76059	2.87903	-0.790957	-0.259912	-1.23871	-0.643718	0.861293	-0.0242734	-3.47947	1.62053	0.420526
3	-2.38547	-3.66723	-4.54485	-5.70773	-7.04298	0.443963	-0.0648319	-0.121877	-3.05686	-3.44546	-2.93699	-6.59609	-1.49609	-2.69609	-3.59609	-2.32601	-1.25461	-5.43206	-4.27195	-0.332059	-0.903342	-4.47975	-4.35417	-7.0174	0.745834	1.0826	-0.280095	1.65193	0.219068	1.15197	-4.02867	-2.44149	-2.01223	-4.531	-7.35079	-0.322622	-0.354447	-3.68543	2.28368	1.41457	-1.74507	-1.3937	-2.15166	-1.70935	-0.0516609	-0.636118	-4.15587	0.944127	-0.255873
4	-4.0845	-4.96947	-6.08104	-7.25713	-8.23143	-0.496071	-1.20097	-1.33443	-3.93175	-4.56128	-4.45496	-7.95238	-2.85238	-4.05238	-4.95238	-2.97229	-1.44428	-6.12761	-4.59902	-1.02761	-2.84924	-6.27797	-5.9697	-8.59755	-0.869704	-0.32514	-2.17898	0.382302	-1.30797	-0.499452	-5.43325	-3.82458	-3.07427	-5.97864	-8.54644	-2.28516	-2.3315	-5.44194	0.51571	-0.341941	-3.12135	-2.85422	-3.38186	-3.03451	-1.28186	-1.7767	-5.24905	-0.149051	-1.34905
5	-5.98507	-6.5705	-7.79771	-8.8956	-9.57518	-1.89586	-2.73472	-2.81555	-5.13626	-5.92202	-6.53633	-9.64238	-4.54238	-5.74238	-6.64238	-3.80586	-1.8039	-6.8925	-5.0634	-1.7925	-4.944	-8.34798	-7.64991	-10.2967	-2.54991	-2.19958	-4.43779	-1.31809	-3.36323	-2.53907	-6.97656	-5.2724	-4.43595	-7.42906	-9.79562	-4.42155	-4.47842	-7.28897	-1.33885	-2.18897	-4.78054	-4.52548	-4.80398	-4.45761	-2.70398	-3.43456	-6.65951	-1.55951	-2.75951
6	-7.81097	-8.18764	-9.42862	-10.4213	-10.8876	-3.55096	-4.47986	-4.37835	-6.52768	-7.39549	-8.72268	-11.4218	-6.32183	-7.52183	-8.42183	-4.74327	-2.45073	-7.71195	-5.72368	-2.61195	-6.69435	-10.2286	-9.1535	-11.9222	-4.0535	-4.17892	-6.61709	-3.24273	-5.62372	-4.63779	-8.31715	-6.4808	-5.85527	-8.54888	-10.9147	-6.44359	-6.50402	-8.97588	-3.02697	-3.87588	-6.47138	-6.13925	-6.23159	-5.80225	-4.13159	-5.37361	-8.17529	-3.07529	-4.27529
7	-9.21197	-9.48107	-10.6373	-11.6548	-11.9726	-5.18236	-6.1297	-5.71445	-7.89979	-8.80332	-10.5609	-13.014	-7.91396	-9.11396	-10.014	-5.61508	-3.36346	-8.53429	-6.62344	-3.43429	-7.85861	-11.6493	-10.2758	-13.2888	-5.17584	-5.87093	-8.38052	-5.01151	-7.62599	-6.37666	-9.22247	-7.22488	-7.06471	-9.17158	-11.7366	-7.97194	-8.02585	-10.2869	-4.33219	-5.18686	-7.90154	-7.37539	-7.48727	-6.91406	-5.38727	-7.07658	-9.57693	-4.47693	-5.67693
8	-10.0142	-10.2291	-11.2419	-12.4596	-12.6787	-6.51315	-7.43219	-6.62298	-9.05155	-9.95266	-11.8342	-14.1772	-9.07724	-10.2772	-11.1772	-6.42327	-4.55601	-9.26783	-7.71001	-4.16783	-8.42132	-12.6072	-10.9329	-14.2658	-5.83285	-7.0541	-9.56294	-6.36654	-9.10879	-7.56533	-9.62425	-7.52192	-7.92455	-9.30706	-12.1619	-8.75716	-8.79505	-11.0778	-5.11135	-5.97784	-8.88315	-8.11691	-8.44137	-7.67931	-6.34137	-8.21501	-10.6707	-5.57068	-6.77068
9	-10.2518	-10.3948	-11.2643	-12.7792	-12.941	-7.35663	-8.24013	-7.03184	-9.8339	-10.7006	-12.4156	-14.8165	-9.71647	-10.9165	-11.8165	-7.08396	-5.94311	-9.84142	-8.85295	-4.74142	-8.46094	-13.1108	-11.1679	-14.8475	-6.06792	-7.6437	-10.0651	-7.28885	-10.0218	-8.18688	-9.54275	-7.53417	-8.40066	-9.04948	-12.1831	-8.84004	-8.85764	-11.2915	-5.30899	-6.19146	-9.39974	-8.41325	-9.03056	-8.06004	-6.93056	-8.7849	-11.3329	-6.23292	-7.43292
10	-10.0092	-10.1007	-10.8118	-12.6534	-12.7846	-7.65465	-8.48142	-6.94611	-10.1801	-10.9789	-12.3528	-14.9643	-9.86433	-11.0643	-11.9643	-7.47356	-7.23673	-10.2075	-9.89903	-5.10752	-8.22905	-13.2333	-11.0609	-15.0934	-5.96086	-7.687	-9.9845	-7.75704	-10.3284	-8.25321	-9.10279	-7.36042	-8.51201	-8.50759	-11.85	-8.37646	-8.37417	-10.9859	-4.98624	-5.88588	-9.55107	-8.35176	-9.26738	-8.10368	-7.16738	-8.90333	-11.529	-6.42901	-7.62901
11	-9.40881	-9.4991	-10.0605	-12.172	-12.2994	-7.46272	-8.21941	-6.46252	-10.1056	-10.8039	-11.9188	-14.7092	-9.60919	-10.8092	-11.7092	-7.61124	-8.16545	-10.3027	-10.6793	-5.20272	-7.86968	-13.1372	-10.6981	-15.0581	-5.59814	-7.389	-9.54176	-7.78302	-10.1495	-7.8722	-8.4231	-7.01933	-8.32806	-7.715	-11.2446	-7.5117	-7.49222	-10.3162	-4.30145	-5.21623	-9.41729	-8.0429	-9.21754	-7.89446	-7.11754	-8.68481	-11.2878	-6.18781	-7.38781
12	-8.58286	-8.69931	-9.15017	-11.4291	-11.5947	-6.91328	-7.52114	-5.73468	-9.69158	-10.2695	-11.3002	-14.1726	-9.07256	-10.2726	-11.1726	-7.44557	-8.59387	-10.1103	-11.0604	-5.01035	-7.32334	-12.8785	-10.1573	-14.8001	-5.05727	-6.92088	-8.8584	-7.52896	-9.7223	-7.2645	-7.55704	-6.53819	-7.85802	-6.66215	-10.4561	-6.44403	-6.41212	-9.4392	-3.41298	-4.3392	-9.08566	-7.59355	-8.95833	-7.50659	-6.85833	-8.05699	-10.6413	-5.54131	-6.74131
13	-7.60721	-7.80284	-8.12313	-10.5123	-10.7579	-6.14062	-6.55738	-4.87014	-9.0456	-9.49315	-10.5585	-13.4643	-8.36431	-9.56431	-10.4643	-6.89926	-8.45747	-9.67349	-11.0229	-4.57349	-6.6077	-12.4307	-9.47245	-14.3688	-4.37245	-6.33266	-8.02184	-7.10861	-9.14442	-6.56784	-6.59722	-5.96037	-7.07998	-5.40897	-9.54974	-5.40893	-5.37109	-8.46633	-2.43251	-3.36633	-8.63393	-7.07082	-8.54937	-6.99733	-6.44937	-7.00903	-9.60304	-4.50304	-5.70304
14	-6.53729	-6.87167	-7.02027	-9.49629	-9.85189	-5.28662	-5.56797	-3.97727	-8.26674	-8.57957	-9.73246	-12.6443	-7.5443	-8.7443	-9.6443	-6.1221	-7.84844	-9.04602	-10.6356	-3.94602	-5.7566	-11.8209	-8.65929	-13.7917	-3.55929	-5.67567	-7.1894	-6.53071	-8.42817	-5.83326	-5.60023	-5.23184	-6.05553	-4.06917	-8.57704	-4.45488	-4.41531	-7.47787	-1.43982	-2.37787	-8.10372	-6.4739	-8.03961	-6.41279	-5.93961	-5.55237	-8.23953	-3.13953	-4.33953
15	-5.42525	-5.91666	-5.91531	-8.43789	-8.9256	-4.42475	-4.59988	-3.11999	-7.43069	-7.64251	-8.8115	-11.7468	-6.64681	-7.84681	-8.74681	-5.28925	-7.04905	-8.30155	-9.99957	-3.20155	-4.80491	-11.0766	-7.7547	-13.0945	-2.6547	-5.03631	-6.49714	-5.87982	-7.67895	-5.18449	-4.57113	-4.3481	-4.89345	-2.7484	-7.58851	-3.5121	-3.47182	-6.52389	-0.48421	-1.42389	-7.50627	-5.8055	-7.46205	-5.78341	-5.36205	-3.71201	-6.71289	-1.61289	-2.81289
16	-4.32885	-4.96898	-4.83816	-7.38355	-8.00577	-3.56845	-3.65147	-2.28235	-6.59357	-6.75981	-7.81878	-10.8066	-5.70662	-6.90662	-7.80662	-4.47391	-6.2294	-7.51968	-9.22702	-2.41968	-3.80392	-10.2518	-6.798	-12.3154	-1.698	-4.49627	-5.90905	-5.30286	-7.02112	-4.71212	-3.5596	-3.41477	-3.68429	-1.56051	-6.61235	-2.5694	-2.52875	-5.61276	0.427039	-0.512759	-6.86848	-5.12016	-6.83608	-5.1279	-4.73608	-1.86727	-5.18886	-0.0888643	-1.28886
17	-3.29084	-4.06783	-3.81387	-6.36927	-7.10937	-2.73303	-2.83585	-1.45609	-5.78485	-5.93693	-6.81279	-9.85191	-4.75191	-5.95191	-6.85191	-3.72324	-5.41351	-6.73324	-8.40601	-1.63324	-2.80036	-9.39257	-5.85586	-11.4938	-0.755858	-4.0338	-5.35567	-4.8572	-6.48787	-4.29209	-2.61436	-2.48291	-2.50603	-0.580652	-5.66308	-1.67412	-1.63408	-4.74154	1.29764	0.358459	-6.19783	-4.44668	-6.17693	-4.4687	-4.07693	-0.423776	-3.82506	1.27494	0.0749356
18	-2.33554	-3.20373	-2.85984	-5.42032	-6.25889	-1.95502	-2.14387	-0.682986	-5.01928	-5.17401	-5.85757	-8.92297	-3.82297	-5.02297	-5.92297	-2.98989	-4.5947	-5.94171	-7.57059	-0.841706	-1.82421	-8.53533	-5.00739	-10.6699	0.0926051	-3.62181	-4.87389	-4.5149	-6.05209	-3.84511	-1.71643	-1.58928	-1.43384	0.15801	-4.75802	-0.853296	-0.814842	-3.92273	2.11525	1.17727	-5.50409	-3.79325	-5.49766	-3.81604	-3.39766	0.611104	-2.77954	2.32046	1.12046
19	-1.46589	-2.38968	-2.0026	-4.5473	-5.46196	-1.24298	-1.45358	0.0329534	-4.30828	-4.47625	-4.95894	-8.06979	-2.96979	-4.16979	-5.06979	-2.18989	-3.7434	-5.14069	-6.72569	-0.0406871	-1.04589	-7.71268	-4.30615	-9.87492	0.79385	-3.25221	-4.43559	-4.2395	-5.61442	-3.44038	-0.853886	-0.816611	-0.492538	0.725982	-3.90095	-0.0987878	-0.0622871	-3.1674	2.86887	1.9326	-4.80797	-3.17792	-4.80794	-3.16132	-2.70794	1.26663	-2.06975	3.03025	1.83025
20	-0.68049	-1.66421	-1.21812	-3.74872	-4.71928	-0.596926	-0.785291	0.723683	-3.65479	-3.82079	-4.16677	-7.32076	-2.22076	-3.42076	-4.32076	-1.3316	-2.87193	-4.33163	-5.87403	0.768366	-0.562593	-6.95694	-3.79236	-9.1309	1.30764	-2.87682	-3.94709	-3.91624	-5.1244	-3.03431	-0.0458408	-0.189003	0.363819	1.18095	-3.08218	0.581976	0.616204	-2.47245	3.56189	2.62755	-4.10994	-2.5422	-4.11492	-2.5125	-2.01492	1.51561	-1.5834	3.5166	2.3166
21	0.0362832	-0.98436	-0.470172	-3.01702	-4.0384	-0.0134388	-0.162657	1.38417	-3.05227	-3.18364	-3.5529	-6.67765	-1.57765	-2.77765	-3.67765	-0.468813	-2.0049	-3.54154	-5.03322	1.55846	-0.297697	-6.27708	-3.49102	-8.44848	1.60898	-2.41417	-3.4572	-3.48746	-4.6106	-2.5906	0.725758	0.320932	1.14487	1.54404	-2.2961	1.20725	1.23934	-1.82583	4.20669	3.27417	-3.41986	-1.84657	-3.41574	-1.8722	-1.31574	1.6817	-1.22316	3.87684	2.67684
22	0.702036	-0.354441	0.220949	-2.34253	-3.41392	0.534396	0.44146	2.01457	-2.48767	-2.56227	-3.06761	-6.14004	-1.04004	-2.24004	-3.14004	0.322028	-1.15522	-2.82181	-4.24042	2.27819	-0.231412	-5.67246	-3.34484	-7.82441	1.75516	-1.90488	-3.02814	-3.03399	-4.08824	-2.21767	1.47951	0.748558	1.82664	1.85098	-1.54371	1.80061	1.83105	-1.21683	4.81411	3.88317	-2.73274	-1.20255	-2.70173	-1.22583	-0.601731	2.00795	-0.918796	4.1812	2.9812
23	1.32299	0.200709	0.865898	-1.71586	-2.82792	1.0576	1.04187	2.60607	-1.93992	-1.94847	-2.64205	-5.6856	-0.585595	-1.7856	-2.6856	0.960552	-0.390659	-2.21699	-3.53548	2.88301	-0.317495	-5.12325	-3.24672	-7.24239	1.85328	-1.43101	-2.58639	-2.61616	-3.57392	-1.92802	2.21398	1.19732	2.47838	2.14723	-0.822273	2.3798	2.40915	-0.627574	5.40219	4.47243	-2.0082	-0.591765	-1.97422	-0.589091	0.125785	2.41232	-0.602647	4.49735	3.29735
24	1.90655	0.732695	1.48254	-1.13231	-2.27857	1.58001	1.65326	3.18945	-1.39357	-1.33398	-2.27086	-5.26211	-0.162106	-1.36211	-2.26211	1.40876	0.220612	-1.74681	-2.95256	3.35319	-0.314985	-4.5923	-3.12051	-6.68344	1.97949	-0.978304	-2.12869	-2.23274	-3.13692	-1.62754	2.90807	1.77369	3.16572	2.43924	-0.137115	2.94623	2.97478	-0.0418921	5.9872	5.05811	-1.23792	0.0539272	-1.23991	0.00512927	0.860088	2.78844	-0.268265	4.83173	3.63173
25	2.45284	1.26582	2.05027	-0.590056	-1.76056	2.14186	2.2837	3.77662	-0.849652	-0.722667	-1.89456	-4.83305	0.266946	-0.933054	-1.83305	1.69251	0.652753	-1.40198	-2.51044	3.69802	-0.0719877	-4.04684	-2.90135	-6.12874	2.19865	-0.551462	-1.68822	-1.92859	-2.81	-1.32795	3.56132	2.46442	3.83968	2.73245	0.502151	3.52824	3.55663	0.545563	6.57434	5.64556	-0.472358	0.641505	-0.512249	0.569335	1.58775	3.09636	0.040843	5.14084	3.94084
26	2.95403	1.76237	2.54489	-0.0887131	-1.25895	2.71827	2.90982	4.33283	-0.308614	-0.123576	-1.43545	-4.38096	0.719039	-0.480961	-1.38096	1.88209	0.90974	-1.14164	-2.19104	3.95836	0.333334	-3.48234	-2.54386	-5.5641	2.55614	-0.201728	-1.29034	-1.70831	-2.53025	-1.01156	4.15155	3.18261	4.47636	3.02497	1.09533	4.13566	4.16441	1.13721	7.16589	6.23721	0.251662	1.12453	0.179558	1.10908	2.27956	3.35361	0.31021	5.41021	4.21021
27	3.41331	2.23562	3.00935	0.370018	-0.769833	3.254	3.49802	4.84527	0.226892	0.450559	-0.922348	-3.89406	1.20594	0.00593683	-0.894063	2.04619	1.05535	-0.90853	-1.94734	4.19147	0.864376	-2.89897	-2.06654	-4.98372	3.03346	0.078869	-0.928332	-1.48515	-2.24899	-0.6791	4.67584	3.87805	5.10242	3.29947	1.65115	4.73788	4.76673	1.73658	7.76534	6.83658	0.905575	1.61847	0.80505	1.5929	2.90505	3.55349	0.565965	5.66597	4.46597
28	3.8297	2.70876	3.45938	0.784182	-0.293785	3.76279	4.03733	5.32506	0.74547	0.984444	-0.381591	-3.38203	1.71797	0.517966	-0.382034	2.26225	1.20634	-0.654903	-1.72154	4.4451	1.46994	-2.30005	-1.52916	-4.39078	3.57084	0.369931	-0.612356	-1.23271	-1.9455	-0.372008	5.17986	4.507	5.65862	3.58071	2.17448	5.33803	5.36689	2.33504	8.36383	7.43504	1.45083	2.10695	1.35583	2.02362	3.45583	3.75915	0.842764	5.94276	4.74276
29	4.2002	3.17826	3.88803	1.16279	0.172394	4.25754	4.52393	5.7579	1.24516	1.47724	0.16363	-2.87591	2.22409	1.02409	0.12409	2.5743	1.43911	-0.351351	-1.45296	4.74865	2.07166	-1.6904	-0.977955	-3.79192	4.12205	0.672541	-0.343174	-0.914814	-1.63172	-0.0743509	5.68715	5.00612	6.12748	3.86699	2.67608	5.94309	5.97205	2.92186	8.95047	8.02186	1.88954	2.47306	1.83422	2.42976	3.93422	4.06722	1.1659	6.2659	5.0659
30	4.52366	3.64607	4.32092	1.51998	0.633787	4.73474	4.95313	6.16161	1.73796	1.93965	0.665591	-2.39926	2.70074	1.50074	0.600744	2.96065	1.78177	0.0165786	-1.09518	5.11658	2.6149	-1.08216	-0.452291	-3.19715	4.64771	0.940321	-0.126475	-0.547475	-1.31931	0.207168	6.17799	5.40568	6.55781	4.14175	3.16686	6.52053	6.54906	3.50499	9.53343	8.60499	2.28153	2.79507	2.25348	2.81209	4.35348	4.48035	1.55952	6.65952	5.45952
31	4.8471	4.09327	4.78745	1.86499	1.09845	5.21671	5.37379	6.59099	2.2294	2.38696	1.09517	-1.9694	3.1306	1.9306	1.0306	3.39985	2.25263	0.443651	-0.639283	5.54365	3.08935	-0.488026	0.0204028	-2.61804	5.1204	1.15469	0.0302788	-0.194552	-1.01888	0.434517	6.65954	5.78999	6.97304	4.40461	3.64356	7.06978	7.09761	4.0869	10.1152	9.1869	2.64364	3.15524	2.63992	3.17637	4.73992	4.96928	2.01751	7.11751	5.91751
32	5.19923	4.54259	5.27326	2.2133	1.57099	5.71804	5.81006	7.02228	2.72829	2.84241	1.46093	-1.59413	3.50587	2.30587	1.40587	3.88584	2.84426	0.908313	-0.100853	6.00831	3.49269	0.0748737	0.439334	-2.06492	5.53933	1.32165	0.137512	0.1327	-0.747461	0.63364	7.12977	6.18347	7.40286	4.69361	4.09037	7.6535	7.68155	4.66042	10.6886	9.76042	3.00187	3.53013	3.01415	3.56334	5.11415	5.52159	2.50503	7.60503	6.40503
33	5.55473	5.03208	5.76106	2.58204	2.05906	6.21995	6.27388	7.4363	3.23475	3.32288	1.76768	-1.26316	3.83684	2.63684	1.73684	4.39761	3.48581	1.39017	0.497784	6.49017	3.83341	0.595506	0.81839	-1.54455	5.91839	1.46344	0.227476	0.449927	-0.512898	0.828166	7.56337	6.60486	7.87478	5.02136	4.49406	8.24761	8.27596	5.22871	11.2567	10.3287	3.38303	3.92834	3.38204	3.98536	5.48204	6.04912	2.99375	8.09375	6.89375
34	5.94177	5.54094	6.27217	2.96742	2.57773	6.75199	6.80122	7.88118	3.73404	3.82385	2.03999	-0.952496	4.1475	2.9475	2.0475	4.89761	4.13126	1.8737	1.12635	6.9737	4.16632	1.07521	1.16811	-1.05642	6.26811	1.58469	0.339397	0.725424	-0.301399	1.02547	7.92119	7.02983	8.35029	5.33376	4.85026	8.8107	8.83867	5.79486	11.8227	10.8949	3.76069	4.4079	3.75508	4.4259	5.85508	6.50479	3.46483	8.56483	7.36483
35	6.36737	6.08642	6.7941	3.36048	3.12581	7.26708	7.35544	8.32101	4.21903	4.33583	2.32042	-0.637987	4.46201	3.26201	2.36201	5.36992	4.77496	2.34846	1.75286	7.44846	4.51018	1.51969	1.50511	-0.616833	6.60511	1.7134	0.496571	0.942588	-0.105261	1.24715	8.19642	7.45329	8.76255	5.60591	5.1596	9.36195	9.38952	6.35988	12.3876	11.4599	4.12096	4.9052	4.13998	4.87667	6.23998	6.92396	3.90234	9.00234	7.80234
36	6.774	6.68661	7.36478	3.76456	3.6833	7.71317	7.87864	8.70391	4.68848	4.85113	2.64851	-0.297638	4.80236	3.60236	2.70236	5.8175	5.39544	2.80709	2.36257	7.90709	4.83795	1.95265	1.86444	-0.248885	6.96444	1.89052	0.729872	1.12377	0.0912274	1.4927	8.44053	7.91464	9.11168	5.89675	5.43963	9.90057	9.92772	6.9228	12.9504	12.0228	4.50885	5.35792	4.53074	5.32508	6.63074	7.3247	4.3181	9.4181	8.2181
37	7.16451	7.283	8.05418	4.17688	4.22784	8.14294	8.36997	9.11229	5.13886	5.35258	3.03347	0.0831528	5.18315	3.98315	3.08315	6.25965	5.97681	3.24942	2.96442	8.34942	5.17767	2.27279	2.26207	0.0443117	7.36207	2.10575	1.04597	1.28626	0.318896	1.78105	8.67651	8.26328	9.41009	6.24342	5.7247	10.4786	10.5062	7.46597	13.4932	12.566	4.92638	5.784	4.93443	5.74715	7.03443	7.70914	4.72603	9.82603	8.62603
38	7.57515	7.81955	8.78421	4.59469	4.75034	8.56723	8.8504	9.54956	5.59044	5.83678	3.46943	0.504519	5.60452	4.40452	3.50452	6.69078	6.53439	3.68629	3.56774	8.78629	5.63006	2.43525	2.69425	0.274302	7.79425	2.32792	1.4161	1.45346	0.584713	2.10054	8.96352	8.54367	9.72369	6.68346	6.04461	11.0622	11.0901	7.98341	14.01	13.0834	5.33682	6.1704	5.36311	6.13196	7.46311	8.12789	5.11556	10.2156	9.01556
39	8.00339	8.26364	9.43975	5.01404	5.25934	9.00387	9.30843	9.95177	6.07536	6.31131	3.94394	0.954749	6.05475	4.85475	3.95475	7.10924	7.14052	4.13897	4.16694	9.23897	6.15447	2.54119	3.1658	0.444813	8.2658	2.57288	1.81054	1.62624	0.902497	2.41476	9.34652	8.96553	10.1558	7.25086	6.41399	11.5265	11.5526	8.48243	14.5084	13.5824	5.77912	6.51824	5.81086	6.48736	7.91086	8.54446	5.47378	10.5738	9.37378
40	8.45638	8.6989	9.99898	5.43835	5.77115	9.525	9.77646	10.3729	6.59453	6.77627	4.42725	1.40848	6.50848	5.30848	4.40848	7.55426	7.79156	4.62089	4.75474	9.72089	6.67109	2.66964	3.67854	0.596482	8.77854	2.84939	2.22027	1.8087	1.27302	2.72922	9.79595	9.45723	10.7135	7.91731	6.83843	11.9491	11.9735	8.93149	14.9563	14.0315	6.26438	6.82923	6.26361	6.82329	8.36361	8.87164	5.80289	10.9029	9.70289
41	8.87077	9.23162	10.4708	5.87948	6.30745	10.1377	10.2513	10.8106	7.1365	7.22248	4.89966	1.83697	6.93697	5.73697	4.83697	8.08091	8.39142	5.12202	5.33723	10.222	7.19573	2.8052	4.20465	0.793942	9.30465	3.12278	2.62597	2.029	1.6721	3.05463	10.2874	9.94638	11.3667	8.6334	7.29913	12.3957	12.4196	9.31042	15.3334	14.4104	6.74759	7.13493	6.71597	7.14785	8.81597	9.11575	6.09201	11.192	9.99201
42	9.28607	9.84202	10.8337	6.33129	6.90008	10.7388	10.6948	11.1585	7.6773	7.63451	5.30212	2.22451	7.32451	6.12451	5.22451	8.66925	8.91581	5.62555	5.89226	10.7256	7.74137	3.03113	4.72835	1.03745	9.82835	3.42155	3.00823	2.27829	2.08825	3.37011	10.7987	10.5478	12.1062	9.34133	7.76961	12.7239	12.7455	9.6549	15.6764	14.7549	7.19015	7.46367	7.15688	7.46535	9.25688	9.35472	6.30971	11.4097	10.2097
43	9.78078	10.5011	11.1279	6.78078	7.54073	11.2771	11.0815	11.4265	8.1728	7.99143	5.61188	2.56731	7.66731	6.46731	5.56731	9.19643	9.44687	6.11991	6.39541	11.2199	8.26057	3.42255	5.26585	1.30642	10.3658	3.81993	3.3649	2.53989	2.51747	3.69335	11.267	11.1981	12.7952	9.97581	8.23344	12.9569	12.9758	9.96949	15.9897	15.0695	7.5986	7.79319	7.56825	7.78381	9.66825	9.57347	6.46549	11.5655	10.3655
44	10.2625	11.2268	11.4443	7.24162	8.17511	11.7078	11.3686	11.6325	8.58259	8.28069	5.88167	2.86299	7.96299	6.76299	5.86299	9.62691	9.91565	6.57539	6.85491	11.6754	8.77301	3.75872	5.82923	1.60974	10.9292	4.27174	3.71905	2.79869	2.88099	4.04338	11.6989	11.7394	13.347	10.5419	8.67267	13.2489	13.2673	10.2283	16.2468	15.3283	7.98366	8.10572	7.94116	8.0987	10.0412	9.63296	6.58948	11.6895	10.4895
45	10.7038	11.9021	11.8048	7.70122	8.76148	12.0025	11.5611	11.7466	8.89738	8.50414	6.14124	3.13486	8.23486	7.03486	6.13486	10.0261	10.3073	6.95734	7.27412	12.0573	9.35855	4.01449	6.43117	1.94196	11.5312	4.62881	4.07655	3.0121	3.10713	4.50162	12.1151	12.222	13.859	11.0947	9.07952	13.5221	13.54	10.4395	16.4563	15.5395	8.32124	8.42155	8.28412	8.39514	10.3841	9.65057	6.66697	11.767	10.567
46	11.1749	12.4035	12.1252	8.11115	9.27061	12.1867	11.6975	11.8354	9.12784	8.66556	6.37805	3.42192	8.52192	7.32192	6.42192	10.3583	10.6889	7.26744	7.62933	12.3674	10.0126	4.32181	7.08589	2.2804	12.1859	4.97259	4.42941	3.24581	3.19929	5.0569	12.4836	12.6655	14.3793	11.6501	9.45986	13.6898	13.7056	10.609	16.6243	15.709	8.61214	8.70938	8.59155	8.6714	10.6916	9.73566	6.67559	11.7756	10.5756
47	11.5841	12.7739	12.3442	8.45149	9.6686	12.3127	11.812	11.9475	9.29109	8.77369	6.66149	3.73869	8.83869	7.63869	6.73869	10.579	11.0118	7.51579	7.91134	12.6158	10.7511	4.69223	7.78655	2.66644	12.8865	5.38887	4.7995	3.49101	3.28015	5.54337	12.833	13.0781	14.8778	12.2022	9.8135	13.7796	13.7929	10.7107	16.724	15.8107	8.90496	8.94588	8.85912	8.92682	10.9591	9.74219	6.6532	11.7532	10.5532
48	11.8304	13.0467	12.4843	8.71138	9.94499	12.4294	11.8886	12.0523	9.40601	8.83383	7.04714	4.08511	9.18511	7.98511	7.08511	10.7469	11.2229	7.69011	8.11869	12.7901	11.5341	5.11473	8.5022	3.13371	13.6022	5.79113	5.20438	3.68602	3.48935	5.99908	13.1687	13.4355	15.3737	12.7528	10.1428	13.8047	13.8158	10.7273	16.7381	15.8273	9.13577	9.17446	9.11034	9.15945	11.2103	9.61657	6.6048	11.7048	10.5048
49	11.9641	13.2168	12.5519	8.86767	10.1161	12.5241	11.9092	12.1239	9.48302	8.86294	7.46554	4.46963	9.56963	8.36963	7.46963	10.8687	11.3257	7.78449	8.24139	12.8845	12.2763	5.68894	9.20072	3.66207	14.3007	6.21604	5.62252	3.89696	3.8538	6.48001	13.4671	13.6943	15.8534	13.2639	10.4589	13.7571	13.7656	10.6558	16.6639	15.7558	9.32149	9.38284	9.36426	9.37314	11.4643	9.521	6.48834	11.5883	10.3883
50	12.0033	13.2841	12.5498	8.91714	10.1898	12.5771	11.8618	12.1373	9.51702	8.85491	7.87332	4.88284	9.98284	8.78284	7.88284	10.8977	11.3441	7.80725	8.28672	12.9072	12.9368	6.35084	9.8352	4.23513	14.9352	6.77813	6.07787	4.17936	4.38539	6.86186	13.7617	13.8182	16.2446	13.6869	10.7615	13.6053	13.6108	10.4812	16.4861	15.5812	9.57733	9.58472	9.61809	9.56875	11.7181	9.40858	6.29664	11.3966	10.1966
51	11.9564	13.2591	12.4748	8.87862	10.1629	12.5717	11.8431	12.0445	9.48717	8.7938	8.30065	5.30052	10.4005	9.20052	8.30052	10.8302	11.3024	7.76596	8.27705	12.866	13.5052	6.96361	10.3696	4.84172	15.4696	7.38554	6.60141	4.47908	5.07335	7.17134	14.064	13.7887	16.5204	14.0083	11.0428	13.3325	13.3343	10.178	16.179	15.278	9.88174	9.77781	9.89124	9.7365	11.9912	9.15337	6.03405	11.1341	9.93405
52	11.8314	13.1421	12.322	8.76119	10.0292	12.4827	11.7719	11.8256	9.3728	8.68631	8.72754	5.72167	10.8217	9.62167	8.72167	10.6928	11.2385	7.6743	8.24289	12.7743	13.9235	7.5575	10.7999	5.46491	15.8999	7.97315	7.18567	4.82487	5.77205	7.57392	14.3459	13.6355	16.6694	14.2225	11.2952	12.9065	12.9039	9.71835	15.7147	14.8184	10.1741	9.92394	10.1878	9.8709	12.2878	8.78367	5.66685	10.7668	9.56685
53	11.6378	12.9124	12.0848	8.56554	9.78031	12.2802	11.583	11.4886	9.17618	8.51741	9.13556	6.15752	11.2575	10.0575	9.15752	10.5405	11.1745	7.54206	8.19609	12.6421	14.2064	8.14772	11.1302	6.09999	16.2302	8.57371	7.81846	5.26314	6.34527	8.0277	14.5752	13.3393	16.6995	14.3363	11.5017	12.2888	12.2806	9.07737	15.0682	14.1774	10.5015	10.0132	10.4671	9.95682	12.5671	8.30363	5.15922	10.2592	9.05922
54	11.377	12.5484	11.7461	8.286	9.39881	11.9522	11.3718	11.0339	8.9115	8.21862	9.5713	6.59365	11.6937	10.4937	9.59365	10.4104	11.1549	7.37084	8.13436	12.4708	14.4276	8.8049	11.3693	6.76351	16.4693	9.13844	8.49335	5.72863	6.83275	8.46494	14.7291	12.8557	16.5935	14.3649	11.6421	11.4586	11.4438	8.22197	14.2063	13.322	10.8045	10.0548	10.699	9.97349	12.799	7.68499	4.49181	9.59181	8.39181
55	11.025	12.0395	11.2779	7.90981	8.84692	11.594	11.0173	10.478	8.57056	7.75584	10.0525	7.00935	12.1093	10.9093	10.0093	10.2365	11.11	7.15936	8.05154	12.2594	14.5883	9.52624	11.5288	7.4617	16.6288	9.67001	9.15413	6.21223	7.28329	8.90292	14.7945	12.2041	16.3294	14.3228	11.7023	10.4003	10.3782	7.12292	13.0996	12.2229	10.9735	10.0143	10.8749	9.90408	12.9749	6.87042	3.63247	8.73247	7.53247
56	10.5587	11.3517	10.6209	7.40164	8.07638	11.2483	10.3492	9.83471	8.13784	7.12141	10.4813	7.39179	12.4918	11.2918	10.3918	9.97403	10.9938	6.89279	7.91888	11.9928	14.7007	10.2812	11.6013	8.18642	16.7013	10.1771	9.71957	6.71084	7.73685	9.31088	14.7658	11.4057	15.8933	14.2122	11.6737	9.05554	9.02477	5.75784	11.7261	10.8578	11.0415	9.86112	10.9771	9.72358	13.0771	5.81635	2.54774	7.64774	6.44774
57	9.95043	10.3826	9.65469	6.71029	7.04534	10.778	9.45794	9.10387	7.60449	6.27149	10.806	7.70783	12.8078	11.6078	10.7078	9.63543	10.8244	6.54367	7.67499	11.6437	14.7213	11.0484	11.563	8.89881	16.663	10.6057	10.1702	7.19305	8.22149	9.66878	14.6469	10.4529	15.2851	14.0003	11.5469	7.41125	7.37086	4.09521	10.054	9.19521	11.0535	9.57692	10.9964	9.40194	13.0964	4.48695	1.19247	6.29247	5.09247
58	9.09699	9.05967	8.31605	5.78812	5.71119	10.1166	8.41089	8.2757	6.91863	5.20722	11.0478	7.91891	13.0189	11.8189	10.9189	9.20766	10.5112	6.08096	7.26943	11.181	14.5685	11.7713	11.3934	9.55513	16.4934	10.9185	10.5134	7.67239	8.70035	9.97162	14.4323	9.36195	14.5103	13.6775	11.3135	5.46345	5.41289	2.10705	8.05539	7.20705	11.0126	9.11068	10.9441	8.91022	13.0441	2.88002	-0.465286	4.63471	3.43471
59	7.92026	7.39323	6.60423	4.58436	4.05987	9.28546	7.12216	7.29618	6.00494	3.98121	11.1515	8.02579	13.1258	11.9258	11.0258	8.66475	9.93547	5.45322	6.67798	10.5532	14.236	12.3669	11.0673	10.1171	16.1673	11.1368	10.7457	8.18017	9.16439	10.1616	14.0951	8.13379	13.5883	13.2727	10.9694	3.14547	3.08332	-0.194004	5.74355	4.906	10.9008	8.44665	10.8212	8.21748	12.9212	0.908605	-2.39655	2.70345	1.50345
60	6.41419	5.36877	4.48354	3.06891	2.1317	8.1647	5.69596	6.12464	4.84248	2.624	11.1079	8.05218	13.1522	11.9522	11.0522	7.92294	9.08224	4.58846	5.86262	9.68846	13.7406	12.8078	10.5736	10.5457	15.6736	11.2365	10.8661	8.70359	9.62903	10.193	13.6274	6.69094	12.5359	12.7589	10.5077	0.459553	0.385091	-2.76228	3.1651	2.33772	10.712	7.55571	10.6118	7.27144	12.7118	-1.41835	-4.5135	0.586497	-0.613503
61	4.53991	3.09505	2.11974	1.25611	-0.0237599	6.6799	4.21909	4.73466	3.45482	1.14407	11.0157	8.01168	13.1117	11.9117	11.0117	6.83533	8.03654	3.41658	4.77788	8.51658	13.0701	13.0913	9.92479	10.8097	15.0248	11.1799	10.899	9.22058	10.0548	10.0863	13.0451	4.98214	11.3264	12.1039	9.9222	-2.44974	-2.53442	-5.52687	0.391872	-0.426867	10.4273	6.39743	10.2955	6.04385	12.3955	-3.83998	-6.73583	-1.63583	-2.83583
62	2.37322	0.741787	-0.313562	-0.816812	-2.35502	4.96574	2.6719	3.06358	1.86258	-0.441562	10.938	7.93158	13.0316	11.8316	10.9316	5.31163	6.74761	1.86547	3.41237	6.96547	12.2528	13.1911	9.12624	10.8922	14.2262	10.9673	10.8384	9.72769	10.4121	9.86066	12.3388	2.9855	9.86154	11.3396	9.21103	-5.43014	-5.52136	-8.36964	-2.45674	-3.26964	10.0061	4.84674	9.8574	4.54826	11.9574	-6.09781	-8.96108	-3.86108	-5.06108
63	0.0329575	-1.71764	-2.80325	-3.1025	-4.78273	3.17829	1.01126	1.07319	0.0793779	-2.13391	10.8452	7.84129	12.9413	11.7413	10.8413	3.34826	5.08752	-0.111649	1.77317	4.98835	11.3245	13.0913	8.17287	10.7849	13.2729	10.6041	10.7281	10.1897	10.6888	9.51064	11.5046	0.653439	8.07725	10.4574	8.36188	-8.35948	-8.45326	-11.1588	-5.24808	-6.05883	9.43137	2.97272	9.28054	2.8011	11.3805	-8.23162	-11.0732	-5.97325	-7.17325
64	-2.44433	-4.26306	-5.11536	-5.50926	-7.2156	1.32429	-0.806015	-1.35378	-1.87395	-3.93808	10.751	7.73967	12.8397	11.6397	10.7397	0.909182	3.10792	-2.49735	-0.154612	2.60265	10.2432	12.7794	7.05968	10.4849	12.1597	10.0875	10.5885	10.5519	10.8453	9.09585	10.5392	-1.99054	5.99982	9.43633	7.34275	-6.56826	-6.66266	-9.2902	-3.38007	-4.1902	8.71013	0.968675	8.54961	0.849904	10.6496	-10.2176	-13.0455	-7.9455	-9.1455
65	-5.01427	-6.76981	-6.95724	-7.98578	-9.50465	-0.751333	-2.76579	-4.25814	-3.97933	-5.7974	10.6565	7.606	12.706	11.506	10.606	-1.96265	0.886278	-5.22895	-2.36884	-0.128947	8.97373	12.2716	5.77001	10.0012	10.87	9.43968	10.3452	10.8188	10.8761	8.66062	9.38169	-4.74092	3.68009	8.27817	6.11215	-9.15506	-9.24468	-11.7482	-5.83331	-6.64824	7.82774	-1.18006	7.6566	-1.18603	9.7566	-11.9792	-14.8925	-9.79246	-10.9925
66	-7.49388	-9.06929	-8.41142	-10.4335	-11.4186	-3.08675	-4.80176	-7.46101	-6.24374	-7.59888	10.5076	7.42691	12.5269	11.3269	10.4269	-5.09315	-1.60239	-8.22749	-4.81628	-3.12749	7.50417	11.5913	4.24886	9.35004	9.34886	8.65308	9.9622	10.994	10.7797	8.1572	7.94943	-7.44896	1.13493	6.94393	4.62031	-11.342	-11.4223	-13.8008	-7.87645	-8.70077	6.77267	-3.35855	6.59475	-3.22097	8.69475	-13.7012	-16.5594	-11.4594	-12.6594
67	-10.0094	-10.7034	-9.4765	-12.6305	-12.7701	-5.56115	-6.62467	-10.7842	-8.66844	-9.22065	10.2696	7.18672	12.2867	11.0867	10.1867	-8.34638	-4.32351	-11.3782	-7.44073	-6.27819	5.80441	10.7722	2.43189	8.54997	7.53189	7.67339	9.43612	11.0539	10.5302	7.65616	6.18574	-10.0573	-1.5548	5.39077	2.81253	-12.944	-13.0095	-15.3857	-9.44856	-10.2857	5.54109	-5.33292	5.34976	-5.21317	7.44976	-15.3327	-17.9622	-12.8622	-14.0622
68	-12.2056	-11.2874	-9.72055	-14.3858	-13.4481	-8.14377	-7.99614	-14.0566	-11.1672	-10.5411	9.94977	6.86401	11.964	10.764	9.86401	-11.6445	-7.14967	-14.5296	-10.1919	-9.4296	3.71878	9.83568	0.281379	7.60951	5.38138	6.44328	8.68346	10.9887	10.146	7.19272	4.04546	-12.4249	-4.25773	3.59617	0.66027	-13.9945	-14.043	-16.4238	-10.4706	-11.3238	4.12209	-3.43279	3.92993	-3.62148	6.02993	-16.5663	-19.0134	-13.9134	-15.1134
69	-13.4293	-11.0208	-9.27417	-15.5929	-13.4204	-10.7992	-8.9149	-10.796	-13.5857	-11.4491	9.55009	6.45	11.55	10.35	9.45	-14.8443	-10.0144	-17.5153	-12.999	-12.4153	1.15835	8.77906	-2.26365	6.51888	2.83635	4.92751	7.66194	10.7852	9.63763	6.67734	1.50032	-14.343	-7.00011	1.52144	-1.83434	-14.493	-14.5232	-16.889	-10.9178	-11.789	2.48521	-6.00578	2.34492	-6.07717	4.44492	-17.2316	-19.5685	-14.4685	-15.6685
70	-13.7908	-10.1596	-8.5886	-16.1032	-12.8458	-13.2449	-13.5026	-12.8962	-15.7715	-16.0224	9.04293	5.94844	11.0484	9.84844	8.94844	-8.9145	-12.8694	-11.838	-15.7691	-6.73796	-1.77882	7.56933	-5.22864	5.24681	-0.128638	3.08309	6.36966	10.4377	8.94821	6.04181	-1.37961	-15.6815	-9.79656	-0.855971	-4.64251	-14.3452	-14.3549	-16.8464	-10.8571	-11.7464	0.728566	-8.64881	0.559339	-8.54815	2.65934	-17.2351	-19.5596	-14.4596	-15.6596
71	-13.5292	-8.93087	-7.70181	-15.913	-12.0083	-11.5259	-16.2962	-14.7288	-14.1872	-18.5216	8.43756	5.35744	10.4574	9.25744	8.35744	-12.3556	-8.33827	-14.9617	-11.3602	-9.86166	-5.22096	6.13816	-8.54275	3.75818	-3.44275	0.86475	4.77182	9.95164	8.03653	5.22131	-4.52361	-16.5301	-12.4195	-3.48936	-7.70599	-13.6683	-13.6582	-16.4029	-10.3974	-11.3029	-1.15236	-11.2369	-1.43554	-10.804	0.664458	-16.477	-19.0456	-13.9456	-15.1456
72	-12.561	-7.83026	-6.68106	-15.2696	-11.1103	-13.6663	-18.2474	-16.2822	-16.2387	-20.4188	7.76182	4.67267	9.77267	8.57267	7.67267	-15.4181	-11.6446	-17.6802	-14.4832	-12.5802	-9.02055	4.41183	-12.1069	2.01986	-7.00687	-1.70263	2.93103	9.29933	6.88472	3.9703	-7.85511	-17.1132	-14.826	-6.29409	-10.9752	-12.7307	-12.7059	-15.6969	-9.67839	-10.5969	-3.38682	-13.4165	-3.59452	-12.6171	-1.49452	-15.2878	-18.1348	-13.0348	-14.2348
73	-11.2544	-7.10011	-5.8894	-14.3828	-10.2663	-15.3645	-19.3507	-17.482	-17.9038	-21.6134	6.99479	3.90014	9.00014	7.80014	6.90014	-17.68	-14.8106	-19.7922	-17.3749	-14.6922	-12.8518	2.39255	-15.7881	0.0199124	-10.6881	-4.74049	0.895944	8.44687	5.47025	2.28347	-11.272	-17.6051	-17.207	-9.1809	-14.3662	-11.7772	-11.7445	-14.8869	-8.85993	-9.78694	-5.85231	-14.7122	-5.87377	-13.8194	-3.77377	-13.9966	-16.9585	-11.8585	-13.0585
74	-10.2123	-6.53082	-5.38692	-13.3896	-9.54415	-16.606	-19.697	-18.2889	-19.1079	-22.1136	6.12623	3.04611	8.14611	6.94611	6.04611	-19.0331	-17.5579	-21.102	-19.822	-16.002	-16.6622	0.0874283	-19.3072	-2.22047	-14.2072	-8.07067	-1.3736	7.38898	3.79292	0.357734	-14.8458	-18.1314	-19.4893	-11.9952	-17.6795	-10.963	-10.9284	-14.1047	-8.07375	-9.00474	-6.23054	-15.0709	-6.37103	-14.2818	-4.27103	-12.6777	-15.6821	-10.5821	-11.7821
75	-9.3569	-5.93949	-4.93691	-12.4364	-8.91828	-17.3564	-19.4759	-18.6254	-19.8451	-22.0093	5.1803	2.10774	7.20774	6.00774	5.10774	-19.4741	-19.5231	-21.5192	-21.6354	-16.4192	-20.1849	-2.4304	-22.3671	-4.64671	-17.2671	-11.0573	-1.14566	6.08597	1.84339	-1.76788	-18.3345	-18.7863	-21.4462	-14.8691	-20.6692	-10.2956	-10.2626	-13.4171	-7.38567	-8.31713	-9.00753	-14.6604	-8.9818	-14.0079	-6.8818	-11.3534	-14.408	-9.30802	-10.508
76	-8.5635	-5.32005	-4.50662	-11.5935	-8.32427	-17.5461	-18.7971	-18.3651	-20.1305	-21.4155	4.16742	1.08202	6.18202	4.98202	4.08202	-18.9048	-20.5736	-21.1287	-22.6491	-16.0287	-22.8164	-5.06377	-24.7054	-7.19129	-19.6054	-13.4995	-3.76086	4.49969	-0.382502	-4.07897	-21.0904	-19.3562	-23.1184	-17.6572	-23.0899	-9.75731	-9.72735	-12.8259	-6.79578	-7.72586	-11.7859	-13.549	-11.486	-13.1848	-9.38598	-10.0948	-13.1497	-8.04966	-9.24966
77	-7.79495	-4.70095	-4.08232	-10.8121	-7.74331	-17.3524	-17.7259	-17.441	-19.934	-20.4491	3.06997	-0.0365779	5.06342	3.86342	2.96342	-17.5042	-20.7119	-20.0611	-22.7858	-14.9611	-24.3203	-7.71936	-26.0301	-9.76472	-20.9301	-15.4421	-6.45197	2.64977	-2.92284	-3.29777	-22.8036	-19.392	-24.4439	-19.7616	-24.6428	-9.29263	-9.26548	-12.2946	-6.26629	-7.19463	-14.2757	-12.0468	-13.648	-12.0256	-11.548	-8.91761	-11.8977	-6.79774	-7.99774
78	-7.03967	-4.13004	-3.68708	-10.0599	-7.21071	-16.7914	-16.3816	-16.0068	-19.2667	-19.1972	1.86616	-1.26711	3.83289	2.63289	1.73289	-15.7273	-19.879	-18.4945	-22.1199	-13.3945	-24.5431	-10.3303	-26.1856	-12.2515	-21.0856	-16.5494	-9.13546	0.52127	-5.52545	-6.12851	-23.3754	-18.3824	-25.1557	-20.9731	-25.1373	-8.82084	-8.79504	-11.7836	-5.75653	-6.68362	-16.1302	-10.597	-15.2342	-10.7013	-13.1342	-7.70483	-10.6558	-5.55578	-6.75578
79	-6.30536	-3.62603	-3.33538	-9.33707	-6.77069	-15.6236	-14.8647	-14.2339	-18.208	-17.7421	0.53326	-2.65927	2.44073	1.24073	0.340725	-13.6952	-18.2413	-16.6502	-20.783	-11.5502	-23.286	-12.7797	-25.2481	-14.52	-20.1481	-16.7911	-11.6796	-1.87147	-7.98428	-9.0254	-22.6099	-16.2983	-25.2071	-21.2969	-24.6592	-8.3068	-8.28099	-11.2524	-5.22559	-6.15236	-17.0404	-9.27477	-16.0803	-9.37417	-13.9803	-6.41804	-9.4238	-4.3238	-5.5238
80	-5.59619	-3.27647	-3.0196	-8.65696	-6.43865	-14.0201	-13.2168	-12.1897	-16.7784	-16.1668	-0.972343	-4.25993	0.840067	-0.359933	-1.25993	-11.6408	-16.1934	-14.6748	-18.9585	-9.57479	-20.9622	-14.8641	-23.4244	-16.4488	-18.3244	-16.594	-13.7909	-4.65126	-10.2849	-11.882	-20.807	-13.5544	-24.6773	-20.5041	-23.444	-7.74051	-7.71381	-10.681	-4.65367	-5.58096	-16.9388	-8.03923	-16.1373	-8.13884	-14.0373	-5.14359	-8.18121	-3.08121	-4.28121
81	-4.9492	-3.11996	-2.74232	-8.03396	-6.19852	-12.2525	-11.5216	-10.0425	-15.0149	-14.4996	-2.79342	-6.09167	-0.991671	-2.19167	-3.09167	-9.68328	-13.8894	-12.6183	-16.8683	-7.5183	-18.1288	-16.4067	-21.0208	-17.8962	-15.9208	-15.9798	-15.309	-7.74156	-12.1969	-14.4628	-18.6998	-10.5442	-23.6094	-18.7939	-21.7743	-7.10104	-7.07263	-10.0651	-4.03675	-4.96507	-16.0166	-6.91311	-15.4907	-6.99126	-13.3907	-3.93493	-6.94226	-1.84226	-3.04226
82	-4.39437	-3.04077	-2.53806	-7.49368	-6.02059	-10.2042	-9.84943	-8.01926	-13.0861	-12.7398	-4.93332	-8.15757	-3.05757	-4.25757	-5.15757	-7.62738	-11.5893	-10.528	-14.6675	-5.42802	-15.2019	-17.3629	-18.4122	-18.7363	-13.3122	-14.8508	-16.1079	-10.7322	-13.4709	-16.4042	-16.728	-7.64012	-22.0606	-16.8868	-19.9565	-6.43562	-6.40588	-9.38693	-3.35702	-4.28693	-14.5605	-5.87015	-14.3471	-5.9047	-12.2471	-2.70466	-5.74439	-0.644388	-1.84439
83	-3.9247	-2.92936	-2.34077	-7.05853	-5.84321	-7.97419	-8.04541	-6.2064	-11.16	-10.904	-7.29253	-10.3962	-5.29616	-6.49616	-7.39616	-5.44485	-9.42782	-8.3901	-12.4352	-3.2901	-12.5249	-17.5678	-15.8904	-18.9474	-10.7904	-13.3785	-15.8887	-13.4078	-14.0709	-17.5346	-15.027	-5.24458	-20.1391	-15.2785	-18.2199	-5.74138	-5.71046	-8.65299	-2.6213	-3.55299	-12.8972	-4.85904	-12.9414	-4.8599	-10.8414	-1.51008	-4.60974	0.49026	-0.70974
84	-3.60391	-2.73642	-2.0611	-6.70738	-5.59737	-5.97949	-6.0659	-4.55006	-9.33848	-9.01149	-9.79622	-12.6235	-7.52346	-8.72346	-9.62346	-3.24385	-7.23757	-6.21478	-10.2339	-1.11478	-10.2432	-16.9798	-13.6315	-18.5844	-8.53147	-11.7576	-14.7517	-15.5192	-14.0093	-17.8401	-13.5207	-3.45985	-17.9235	-13.8944	-16.637	-4.91611	-4.88234	-7.87624	-1.84289	-2.77624	-11.3224	-3.84196	-11.447	-3.83534	-9.34698	-0.428679	-3.54961	1.55039	0.350391
85	-3.42048	-2.38956	-1.75362	-6.39905	-5.26038	-4.38945	-4.0378	-3.219	-7.72899	-7.0896	-12.1653	-14.6087	-9.50869	-10.7087	-11.6087	-0.951129	-5.03187	-4.12543	-8.04626	0.974575	-8.35318	-15.92	-11.6953	-17.7233	-6.59532	-10.1668	-13.1441	-16.7832	-13.2792	-17.308	-12.1243	-2.09355	-15.6002	-12.5034	-15.1674	-4.07079	-4.03519	-7.05899	-1.02409	-1.95899	-9.91005	-2.81524	-9.96495	-2.82139	-7.86495	0.529651	-2.60076	2.49924	1.29924
86	-3.19346	-1.89076	-1.49144	-6.10915	-4.84476	-3.14505	-2.0589	-2.29935	-6.41176	-5.23311	-13.9299	-16.1355	-11.0355	-12.2355	-13.1355	1.19332	-2.88304	-2.22562	-5.85017	2.87438	-6.83416	-14.5913	-10.0486	-16.5132	-4.94858	-8.70606	-11.3282	-17.1391	-12.0981	-16.0887	-10.7853	-1.02925	-13.2219	-11.1762	-13.7439	-3.21729	-3.1806	-6.23683	-0.201044	-1.13683	-8.54473	-1.79032	-8.52192	-1.82992	-6.42192	1.36572	-1.78288	3.31712	2.11712
87	-2.85269	-1.35578	-1.20797	-5.79274	-4.38248	-2.15679	-0.23998	-1.61308	-5.37375	-3.55196	-14.8594	-17.0198	-11.9198	-13.1198	-14.0198	2.81938	-0.650972	-0.57655	-3.75288	4.52345	-5.52117	-13.0579	-8.65831	-15.1257	-3.55831	-7.42533	-9.57333	-16.7501	-10.8519	-14.5255	-9.3799	-0.175243	-10.6466	-9.8552	-12.3427	-2.34937	-2.31187	-5.48656	0.548481	-0.386557	-7.15033	-0.800377	-7.08511	-0.885677	-4.98511	2.03956	-1.08494	4.01506	2.81506
88	-2.47522	-0.851261	-0.912152	-5.39621	-3.92576	-1.38803	1.23705	-1.01416	-4.5236	-2.10837	-14.9265	-17.2005	-12.1005	-13.3005	-14.2005	4.05419	1.55259	0.758859	-1.87746	5.85886	-4.29119	-11.5169	-7.50212	-13.6292	-2.40212	-6.31623	-8.19865	-15.7628	-9.70209	-12.8539	-7.90956	0.45065	-7.90411	-8.34005	-10.9406	-1.63062	-1.59522	-4.85204	1.18064	0.247961	-5.68205	0.0982928	-5.61633	-0.0108342	-3.51633	2.57936	-0.499207	4.60079	3.40079
89	-2.02184	-0.425026	-0.714642	-4.92839	-3.52432	-0.78942	2.33982	-0.445532	-3.76368	-0.929833	-14.2177	-16.788	-11.688	-12.888	-13.788	5.00148	3.24888	1.82053	-0.289168	6.92053	-3.29186	-10.0424	-6.52418	-12.0466	-1.42418	-5.28623	-7.19672	-14.4265	-8.59214	-11.1954	-6.51463	0.906667	-5.12865	-6.86413	-9.51033	-1.16472	-1.13471	-4.38448	1.64413	0.715516	-4.13837	0.879254	-4.11927	0.779153	-2.01927	3.06102	-0.041237	5.05876	3.85876
90	-1.43782	-0.105978	-0.603296	-4.43732	-3.20395	-0.138697	3.18019	0.244279	-3.03812	-0.0139683	-13.0688	-15.9963	-10.8963	-12.0963	-12.9963	5.72592	4.34524	2.74115	0.956813	7.84115	-2.57223	-8.43747	-5.69998	-10.4023	-0.599983	-4.33417	-6.33968	-13.04	-7.54686	-9.64759	-5.1138	1.2801	-2.39877	-5.61382	-8.07778	-0.898196	-0.874394	-4.13332	1.88949	0.966676	-2.56619	1.55898	-2.63151	1.47882	-0.53151	3.4583	0.28107	5.38107	4.18107
91	-0.854393	0.11646	-0.51741	-3.95341	-2.98244	0.654519	3.83376	1.11665	-2.30824	0.6748	-11.8678	-15.0607	-9.9607	-11.1607	-12.0607	6.50168	5.05842	3.5973	1.86081	8.6973	-1.94447	-6.67851	-5.03653	-8.70674	0.0634679	-3.4838	-5.4886	-11.664	-6.54032	-8.31206	-3.63374	1.5456	-0.0561735	-4.30881	-6.68365	-0.879513	-0.863157	-4.07565	1.94085	1.02435	-1.05939	2.15962	-1.2093	2.09132	0.8907	3.65558	0.469963	5.56996	4.36996
92	-0.397346	0.246038	-0.503427	-3.51244	-2.86894	1.47103	4.33934	2.04913	-1.55111	1.17513	-10.9007	-14.1761	-9.07608	-10.2761	-11.1761	7.42245	5.57893	4.4304	2.55957	9.5304	-1.40016	-4.83644	-4.47927	-6.9808	0.620727	-2.67956	-4.57908	-10.3386	-5.36984	-7.13623	-2.21719	1.67802	1.59463	-2.9543	-5.34703	-1.09357	-1.08506	-4.15184	1.85909	0.948158	0.288459	2.69798	0.0870834	2.62062	2.18708	3.6511	0.517425	5.61742	4.41742
93	-0.0556643	0.256297	-0.604605	-3.17211	-2.85743	2.26136	4.6809	2.98937	-0.780242	1.51089	-10.2485	-13.4771	-8.37706	-9.57706	-10.4771	8.33496	6.07259	5.2398	3.20719	10.3398	-0.97394	-3.03884	-3.94307	-5.3146	1.15693	-1.90825	-3.60338	-9.11682	-4.16485	-5.9619	-0.938878	1.69228	2.52981	-1.60696	-4.14695	-1.34224	-1.33841	-4.28983	1.71714	0.810168	1.42899	3.16078	1.21232	3.06048	3.31232	3.52383	0.442204	5.5422	4.3422
94	0.183044	0.142497	-0.76412	-2.96194	-2.93573	2.99624	4.84145	3.78883	-0.0556167	1.69818	-9.79461	-12.9922	-7.89219	-9.09219	-9.99219	9.16701	6.74264	5.95557	3.8864	11.0556	-0.505568	-1.41273	-3.39494	-3.81317	1.70506	-1.21676	-2.6888	-8.00743	-3.14588	-4.76423	0.168483	1.57205	2.79552	-0.254282	-3.19128	-1.54569	-1.54354	-4.38843	1.61715	0.711574	2.34354	3.52577	2.1542	3.39985	4.2542	3.29832	0.313877	5.41388	4.21388
95	0.263804	-0.0484293	-0.942171	-2.86988	-3.08298	3.71564	4.85902	4.32612	0.554005	1.75639	-9.57372	-12.604	-7.50403	-8.70403	-9.60403	9.7729	7.58335	6.48148	4.61807	11.5815	0.108786	-0.106452	-2.82876	-2.5331	2.27124	-0.552714	-1.86676	-6.87486	-2.22825	-3.57884	0.886561	1.35022	2.55194	0.891486	-2.5171	-1.58814	-1.58414	-4.34697	1.66025	0.753032	3.06001	3.75827	2.92709	3.62886	5.02709	3.08219	0.203162	5.30316	4.10316
96	0.196478	-0.275053	-1.09196	-2.86998	-3.26644	4.27765	4.77022	4.66304	1.00652	1.72032	-9.44341	-12.1714	-7.07142	-8.27142	-9.17142	10.0805	8.45447	6.73461	5.3509	11.8346	0.796155	0.828632	-2.24389	-1.4761	2.85611	0.130945	-1.03661	-5.74121	-1.41211	-2.43939	1.14464	1.16787	2.11881	1.73908	-2.12859	-1.37249	-1.36313	-4.12143	1.88977	0.978568	3.65	3.85645	3.55602	3.74263	5.65602	3.01394	0.150167	5.25017	4.05017
97	0.0629372	-0.49021	-1.19035	-2.93315	-3.44645	4.51914	4.63035	4.8286	1.29142	1.62686	-8.95989	-11.6134	-6.5134	-7.7134	-8.6134	10.052	9.23729	6.65813	6.0053	11.7581	1.43078	1.56389	-1.67953	-0.599389	3.42047	0.787968	-0.23959	-4.69892	-0.670679	-1.35247	1.15371	1.01676	1.68672	2.43882	-2.00906	-0.886283	-0.869535	-3.68737	2.32945	1.41263	4.15292	3.84304	4.06789	3.74336	6.16789	3.09752	0.184486	5.28449	4.08449
98	-0.0561835	-0.66099	-1.23396	-3.01298	-3.59218	4.52394	4.50055	4.79519	1.38293	1.49985	-8.08547	-10.8246	-5.72464	-6.92464	-7.82464	9.60063	9.73674	6.26174	6.50146	11.3617	1.95041	2.24615	-1.20057	0.19062	3.89943	1.39284	0.457872	-3.68897	0.0470885	-0.365758	1.00368	0.870192	1.32978	3.04355	-2.07288	-0.214559	-0.190802	-3.07882	2.94391	2.02118	4.57364	3.72964	4.48124	3.64577	6.58124	3.25885	0.297393	5.39739	4.19739
99	-0.132771	-0.757557	-1.25319	-3.06715	-3.69356	4.42075	4.37418	4.66763	1.30412	1.35244	-7.00453	-9.74942	-4.64942	-5.84942	-6.74942	8.7846	10.0147	5.57749	6.73667	10.6775	2.31623	2.97084	-0.845084	0.999879	4.25492	1.88266	1.13492	-2.72538	0.745328	0.489028	0.7661	0.726753	1.12143	3.61454	-2.2179	0.624606	0.654867	-2.38881	3.63838	2.71119	4.90289	3.52941	4.80327	3.46954	6.90327	3.46992	0.442612	5.54261	4.34261
100	-0.135352	-0.777092	-1.27536	-3.08336	-3.76335	4.17315	4.22397	4.56254	1.14376	1.18172	-5.62991	-8.50498	-3.40498	-4.60498	-5.50498	7.79097	10.0642	4.6575	6.64291	9.7575	2.50357	3.84359	-0.619152	1.87065	4.48085	2.24281	1.80276	-1.79257	1.41809	1.25024	0.567484	0.518394	0.963083	4.2981	-2.39704	1.45463	1.48813	-1.70447	4.32495	3.39553	5.12673	3.27029	5.0341	3.23353	7.1341	3.64673	0.578556	5.67856	4.47856
101	-0.0744002	-0.781949	-1.36578	-3.07562	-3.82061	3.88361	4.03315	4.4425	0.956613	0.969904	-4.06732	-7.23251	-2.13251	-3.33251	-4.23251	6.65925	9.6305	3.60577	6.25009	8.70577	2.57359	4.87493	-0.523311	2.79165	4.57669	2.50134	2.34826	-0.908345	2.09919	2.02842	0.419548	0.211924	0.823286	4.97252	-2.5818	2.07758	2.10926	-1.08789	4.94156	4.01211	5.26016	2.9753	5.16592	2.96159	7.26592	3.74004	0.682468	5.78247	4.58247
102	-0.0181124	-0.839151	-1.52054	-3.06769	-3.88227	3.71733	3.77675	4.27652	0.753708	0.709191	-2.73768	-6.01442	-0.914421	-2.11442	-3.01442	5.45206	8.76851	2.5206	5.56555	7.6206	2.56044	5.91775	-0.541327	3.72706	4.55867	2.67066	2.85575	-0.134395	2.76704	2.78958	0.257964	-0.120908	0.689076	5.40822	-2.76503	2.53537	2.5633	-0.610538	5.41655	4.48946	5.3071	2.663	5.19147	2.67808	7.29147	3.77724	0.733873	5.83387	4.63387
103	-0.0174896	-0.947304	-1.66295	-3.08525	-3.95502	3.58822	3.44148	4.06647	0.54845	0.403369	-1.72311	-4.93909	0.160915	-1.03909	-1.93909	4.34197	7.77264	1.4611	4.6092	6.5611	2.42961	6.85116	-0.652088	4.59541	4.44791	2.79757	3.3838	0.533343	3.37176	3.44058	0.0799115	-0.441994	0.509052	5.50156	-2.96499	2.86838	2.89223	-0.293444	5.72969	4.80656	5.23273	2.36997	5.10432	2.40217	7.20432	3.77841	0.724727	5.82473	4.62473
104	-0.0930824	-1.06584	-1.72999	-3.14044	-4.02415	3.40623	3.07062	3.81771	0.318206	0.0617239	-0.914075	-4.06213	1.03787	-0.162129	-1.06213	3.35877	6.59196	0.492465	3.51526	5.59247	2.22615	7.64787	-0.826005	5.30074	4.274	2.92614	3.87396	1.13993	3.86924	4.04106	-0.150074	-0.731904	0.263087	5.14145	-3.19229	3.01135	3.02984	-0.0896837	5.92947	5.01032	5.03063	2.11185	4.88799	2.14155	6.98799	3.72694	0.658299	5.7583	4.5583
105	-0.223174	-1.14086	-1.71957	-3.21507	-4.06657	3.14686	2.69486	3.53275	0.0174883	-0.297962	-0.253233	-3.32471	1.77529	0.575288	-0.324712	2.49344	5.28239	-0.354782	2.40515	4.74522	1.94977	8.18535	-1.02334	5.79399	4.07666	3.00389	4.28753	1.69772	4.23429	4.56197	-0.432316	-0.960508	0.012905	4.27127	-3.44285	3.0401	3.05385	0.0220797	6.03759	5.12208	4.69098	1.89071	4.53196	1.89465	6.63196	3.601	0.526793	5.62679	4.42679
106	-0.350346	-1.12758	-1.65565	-3.2826	-4.07204	2.73239	2.32492	3.2007	-0.362383	-0.649426	0.317456	-2.62702	2.47298	1.27298	0.372983	1.8161	4.16083	-1.11227	1.32247	3.98773	1.70401	8.40159	-1.24068	6.06946	3.85932	2.98047	4.63074	2.19723	4.45016	4.94334	-0.716939	-1.08342	-0.222979	2.99524	-3.71196	3.09638	3.10812	0.0285558	6.04037	5.12856	4.17851	1.67223	4.05065	1.65506	6.15065	3.4079	0.302612	5.40261	4.20261
107	-0.391248	-1.05126	-1.57527	-3.32157	-4.05512	2.21374	1.97832	2.82945	-0.81578	-0.967779	0.949401	-1.87959	3.22041	2.02041	1.12041	1.21582	3.21795	-1.8081	0.332403	3.2919	1.57377	8.38399	-1.53459	6.13932	3.56541	2.8724	4.84203	2.61385	4.54231	5.19332	-0.994855	-1.01955	-0.473825	1.60421	-3.9856	3.09419	3.10389	-0.105925	5.90157	4.99407	3.52696	1.42848	3.47274	1.41877	5.57274	3.11971	-0.0704599	5.02954	3.82954
108	-0.355161	-0.974646	-1.57295	-3.32094	-4.07509	1.68886	1.68416	2.47487	-1.31961	-1.24186	1.76537	-1.00963	4.09037	2.89037	1.99037	0.554539	2.3592	-2.45074	-0.504882	2.64926	1.34293	8.2285	-1.94121	6.05855	3.15879	2.66917	4.84706	2.91408	4.57068	5.32587	-1.26559	-0.678161	-0.709008	0.363416	-4.25577	2.90076	2.90615	-0.461301	5.54018	4.6387	2.82616	1.17202	2.83851	1.18773	4.93851	2.6575	-0.66982	4.43018	3.23018
109	-0.287934	-0.981241	-1.8209	-3.31078	-4.22993	1.13924	1.47885	2.16789	-1.78814	-1.48701	2.82308	0.0105128	5.11051	3.91051	3.01051	-0.12039	1.64165	-3.06707	-1.20541	2.03293	0.756597	7.99716	-2.49944	5.89494	2.60056	2.41083	4.70864	3.10696	4.53213	5.29434	-1.51829	-0.0431983	-0.881219	-0.847367	-4.52926						2.14109	0.930396	2.20604	0.990388	4.30604	1.86158	-1.55854	3.54146	2.34146
110	-0.220018	-1.24072	-2.44497	-3.38115	-4.60781	0.627707	1.32443	1.89913	-2.1397	-1.74787	4.09653	1.15868	6.25868	5.05868	4.15868	-0.719779	1.09596	-3.66836	-1.80585	1.43164	-0.0833777	7.78148	-3.24664	5.67567	1.85336	2.16245	4.48879	3.24522	4.41809	5.12645	-1.78317	0.777089	-0.970408	-2.06752	-4.81157						1.51982	0.735535	1.62435	0.853948	3.72435	0.604201	-2.72424	2.37576	1.17576
111	-0.299539	-1.90179		-3.62793	-5.26337	0.389728		1.66508	-2.35003		5.41819	2.36421	7.46421	6.26421	5.36421		0.658187		-2.33019		-1.08712	7.58357	-4.10963	5.4116	0.990371	1.93894	4.20032	3.35195	4.23874	4.89576	-2.08438	1.5622	-0.950221	-3.03424	-5.09942						1.01615	0.685509	1.1245	0.781324	3.2245
112						0.455952			-2.41318		6.69021	3.50151	8.60151	7.40151	6.50151		0.215761		-2.78005		-2.16225	7.28764	-4.9152	5.13008	0.184795	1.75125	3.80795	3.38894	3.99145	4.59165	-2.40643	2.00659	-0.793772	-3.73681	-5.38517						0.6185	0.746276	0.728886	0.763891	2.82889
113						0.637209			-2.37069		7.79303	4.41989	9.51989	8.31989	7.41989		-0.262519		-3.16232		-2.97199	6.90815	-5.52055	4.82945	-0.420546	1.60777	3.38419	3.37617	3.66916	4.21953	-2.70482		-0.487627	-4.26869	-5.64684						0.326946	0.808902	0.436674	0.777324	2.53667
114											8.50958	5.0204	10.1204	8.9204	8.0204		-0.607663		-3.50228		-3.27128	6.58956	-5.85582	4.49519	-0.755818	1.49118	3.01982	3.31012	3.31356	3.83109	-2.94706		-0.114379	-4.4561	-5.85064						0.163003	0.843233	0.223147	0.73753	2.32315
115											8.68846	5.23942	10.3394	9.13942	8.23942						-3.11008	6.27833	-5.90216	4.16337	-0.802162	1.40089	2.67415	3.14408	2.96828	3.4344	-3.09149		0.0682702	-4.24859	-5.97659						0.0587638	0.802698	0.0706679	0.536293	2.17067
116											8.42072	5.05183	10.1518	8.95183	8.05183						-2.76348	5.91227	-5.71222	3.86989	-0.612225	1.35464	2.33001	2.86715	2.63455	3.05868	-3.10342		-0.155226	-3.94513	-6.05209						-0.0514804		-0.0380457		2.06195
117											7.78531	4.50497	9.60497	8.40497	7.50497						-2.39397	5.62852	-5.38442	3.58073	-0.284417	1.35168	2.06966	2.52636	2.31856	2.7693	-3.03616			-3.69653	-6.15491						-0.143893		-0.132358		1.96764
118											6.85509	3.71564	8.81564	7.61564	6.71564						-2.0223	5.44076	-5.05803	3.27806	0.0419701	1.37594	1.92583	2.15632	2.03784	2.57761	-3.08234			-3.48011	-6.39484						-0.216622		-0.215921		1.88408
119											5.77529	2.8088	7.9088	6.7088	5.8088						-1.63224	5.14378	-4.87482	2.9933	0.22518	1.44612	1.84314	1.80563	1.81159	2.48161	-3.46116			-3.27427	-6.88892						-0.308557		-0.271861		1.82814
120											4.74182	1.87624	6.97624	5.77624	4.87624						-1.47815	4.76498	-4.96714	2.71989	0.132865	1.57269	1.80508	1.508	1.65013	2.49344				-3.03728							-0.35905		-0.296346		1.80365
121											3.88648	0.988181	6.08818	4.88818	3.98818							4.48845		2.43687		1.69222	1.81236	1.26915	1.55309	2.5864				-2.86263							-0.331184		-0.296176		1.80382
122											3.12253	0.193465	5.29346	4.09346	3.19346							4.26148		2.15383		1.60831	1.85204	1.11802	1.51349	2.70176				-2.99459							-0.266318		-0.298541		1.80146
123											2.41479	-0.501953	4.59805	3.39805	2.49805							4.02566		1.84599		1.06477	1.89332	1.03754	1.51581	2.81615				-3.57427							-0.215769		-0.384922		1.71508
124											1.80171	-1.12885	3.97115	2.77115	1.87115							3.72857		1.42632			1.93287	0.981046	1.55378	2.92354
125											1.26473	-1.69934	3.40066	2.20066	1.30066							3.2258		0.819477			1.97708	0.945171	1.61778	3.01139
126											0.751992	-2.21867	2.88133	1.68133	0.781333							2.39011		-0.0870941			1.98439	0.946913	1.68484	3.04227
127											0.270065	-2.69785	2.40215	1.20215	0.302145													0.960082	1.6513
128											-0.181832	-3.13852	1.96148	0.761485	-0.138515													0.980222	1.28373
129											-0.594229	-3.52946	1.57054	0.370544	-0.529456													1.01551
130											-0.938574	-3.85712	1.24288	0.0428829	-0.857117													1.03854
131											-1.20271	-4.10671	0.993293	-0.206707	-1.10671													0.98778
132											-1.36824	-4.26962	0.830383	-0.369617	-1.26962													0.753765
133											-1.42978	-4.3489	0.751096	-0.448904	-1.3489													0.180863
134											-1.40878	-4.3652	0.734798	-0.465202	-1.3652
135											-1.33501	-4.37867	0.721325	-0.478675	-1.37867
136											-1.2842	-4.49199	0.608014	-0.591986	-1.49199
137											-1.43561	-4.82418	0.275821	-0.924179	-1.82418
138											-1.99634	-5.49438	-0.394377	-1.59438	-2.49438
139
140
141
142
143
144
[truncated: 251 more columns]

## Sheet: Knee Angle
	Joint Angle Estimation with Wavelet Neural Networks
	DATASET - Knee Angle Data
	Saaveethya Sivakumar1,2,*, A.A Gopalai1,*, King Hann Lim2, D. Gouwanda1, and S. Chauhan3
	1Monash University Malaysia, School of Engineering
	2Curtin University Malaysia, Department of Electrical and Electronic Engineering
	3Monash University Australia, Department of Mechanical & Aerospace Engineering
	*saaveethya@ieee.org, alpha.agape@monash.edu
Index	Left
	Subject #1					Subject #2					Subject #3					Subject #4					Subject #5					Subject #6					Subject #7					Subject #8					Subject #9					Subject #10
	Sample #1	Sample #2	Sample #3	Sample #4	Sample #5	Sample #6	Sample #7	Sample #8	Sample #9	Sample #10	Sample #11	Sample #12	Sample #13	Sample #14	Sample #15	Sample #16	Sample #17	Sample #18	Sample #19	Sample #20	Sample #21	Sample #22	Sample #23	Sample #24	Sample #25	Sample #26	Sample #27	Sample #28	Sample #29	Sample #30	Sample #31	Sample #32	Sample #33	Sample #34	Sample #35	Sample #36	Sample #37	Sample #38	Sample #39	Sample #40	Sample #41	Sample #42	Sample #43	Sample #44	Sample #45	Sample #46	Sample #47	Sample #48	Sample #49
1	3.05824	3.17806	2.98667	0.390971	0.188567	1.08615	2.26261	3.37557	3.52781	0.46923	5.61207	2.45322	7.55322	6.35322	5.45322	1.3568	0.50151	-1.06009	-1.95018	4.03991	8.6533	3.67729	5.75807	1.51748	10.8581	12.1542	12.3937	12.6198	11.9022	11.7837	7.03522	5.99817	6.77474	8.66749	3.9261	1.77982	1.79909	-1.17329	-0.249338	3.92671	1.49772	0.458429	-1.38913	-2.4473	3.71087	0.743907	3.797	1.697	0.796996
2	3.63417	4.11272	3.59325	0.810599	0.966165	1.86963	2.48319	3.63254	4.12902	0.604932	6.8428	3.58298	8.68298	7.48298	6.58298	1.74166	1.53516	-0.780708	-0.999269	4.31929	8.97743	4.40228	6.05068	2.19273	11.1507	12.6635	12.8951	13.328	12.5039	12.2925	7.96795	6.82413	7.8738	9.89567	4.80844	1.98894	1.9982	-1.10825	-0.193966	3.99175	2.3734	0.871761	-0.63699	-2.11754	4.46301	1.2617	4.15808	2.05808	1.15808
3	4.37882	4.88449	4.28195	1.44215	1.66015	2.8131	2.93563	4.07003	4.89356	0.941155	7.79879	4.49969	9.59969	8.39969	7.49969	2.62789	3.04506	-0.0987797	0.36756	5.00122	9.36815	5.0096	6.46877	2.79242	11.5688	13.1976	13.2459	14.0046	13.08	12.7126	8.72154	7.62843	8.82062	10.9514	5.59879	2.08397	2.0885	-1.06395	-0.155509	4.03605	3.22912	1.30175	0.134947	-1.75331	5.23495	1.66214	4.46719	2.00719	1.46719
4	5.16723	5.40455	4.94387	2.20376	2.21705	3.70211	3.4812	4.62816	5.71586	1.41337	8.44101	5.19265	10.2926	9.09265	8.19265	3.794	4.92193	0.838783	1.964	5.93878	9.82489	5.48672	7.04824	3.33273	12.1482	13.6147	13.4213	14.524	13.5253	12.9717	9.33575	8.41775	9.58068	11.8826	6.32177	2.00675	2.01072	-1.08738	-0.181687	4.01262	3.97534	1.64877	0.871165	-1.38195	5.97117	1.85524	4.64649	2.18649	1.64649
5	5.97229	5.72096	5.58347	3.07063	2.65669	4.49681	4.04314	5.25902	6.50155	1.96363	8.80376	5.72546	10.8255	9.62546	8.72546	4.98575	6.83415	1.87249	3.598	6.97249	10.5201	5.8862	7.81654	3.86732	12.9165	13.9277	13.4753	14.8577	13.8311	13.0759	9.9335	9.25034	10.2473	12.8142	7.04273	1.82076	1.82593	-1.12716	-0.222979	3.97284	4.59916	1.95275	1.56423	-0.987337	6.66423	1.81295	4.70652	2.24652	1.70652
6	6.86632	5.96253	6.28124	4.06931	3.07588	5.19767	4.62366	5.91651	7.21794	2.56251	9.07686	6.21387	11.3139	10.1139	9.21387	6.04461	8.4837	2.86187	5.07687	7.96187	11.5506	6.37883	8.79693	4.45459	13.8969	14.1853	13.5093	15.0498	14.0156	13.0934	10.6501	10.1966	10.9644	13.8581	7.83928	1.66267	1.6682	-1.05223	-0.150635	4.04777	5.17881	2.31521	2.25514	-0.532326	7.35514	1.6404	4.71941	2.25941	1.71941
7	7.9685	6.31092	7.18455	5.24525	3.60358	5.79805	5.2345	6.60253	7.90121	3.2241	9.50688	6.79792	11.8979	10.6979	9.79792	6.91019	9.70517	3.74267	6.24662	8.84267	12.8189	7.07525	10.0011	5.14194	15.1011	14.4271	13.6177	15.1766	14.1474	13.1569	11.5727	11.3127	11.8748	15.0691	8.76187	1.79004	1.79174	-0.724878	0.171474	4.37512	5.83871	2.84483	3.00422	0.0323682	8.10422	1.56186	4.77702	2.31702	1.77702
8	9.37224	6.98047	8.42057	6.61864	4.32971	6.39506	5.93003	7.39965	8.59698	3.97938	10.2408	7.61615	12.7162	11.5162	10.6162	7.57479	10.4394	4.52383	7.05875	9.62383	14.2701	7.94593	11.3592	5.95062	16.4592	14.7586	13.8926	15.3312	14.3214	13.3795	12.7043	12.5759	13.0634	16.4257	9.80547	2.45866	2.45022	-0.0607312	0.827502	5.03927	6.68368	3.57681	3.85857	0.724723	8.95857	1.72662	4.95383	2.85383	1.95383
9	11.0469	8.04302	9.9838	8.15775	5.27477	7.11846	6.78914	8.36784	9.33538	4.83882	11.3613	8.73928	13.8393	12.6393	11.7393	8.19801	10.7707	5.24528	7.56454	10.3453	15.8459	8.92347	12.757	6.84187	17.857	15.2468	14.3723	15.5556	14.5776	13.7762	13.9487	13.8411	14.4699	17.7986	10.9171	3.64349	3.62127	0.958117	1.83615	6.05812	7.72076	4.47224	4.81737	1.51089	9.91737	2.14327	5.28029	3.18029	2.28029
10	12.8392	9.3516	11.7374	9.76798	6.38677	7.97566	7.81957	9.42957	10.1321	5.8029	12.8949	10.1409	15.2409	14.0409	13.1409	8.89153	10.8948	5.97062	7.87796	11.0706	17.3103	9.92963	14.1176	7.74307	19.2176	15.8371	14.9837	15.8522	14.9379	14.3735	15.1515	14.964	15.9334	19.0188	12.0205	5.1415	5.10607	2.25486	3.12245	7.35486	8.87089	5.41452	5.82414	2.31421	10.9241	2.69702	5.75499	3.65499	2.75499
11	14.5619	10.6878	13.4622	11.3098	7.54332	8.88967	8.92088	10.4675	10.9689	6.84248	14.6925	11.731	16.831	15.631	14.731	9.65186	11.0127	6.76239	8.13214	11.8624	18.5398	10.8351	15.3771	8.59824	20.4771	16.469	15.6552	16.2192	15.3916	15.1595	16.2081	15.882	17.275	19.9924	13.0375	6.75691	6.71143	3.65745	4.51691	8.75745	9.97281	6.24604	6.79848	3.0542	11.8985	3.27267	6.35774	4.25774	3.35774
12	16.0196	11.871	14.9285	12.6545	8.60361	9.78167	10.0549	11.3971	11.7844	7.88096	16.5148	13.3723	18.4723	17.2723	16.3723	10.5369	11.2723	7.61051	8.42265	12.7105	19.6217	11.5812	16.4806	9.3712	21.5806	17.0676	16.4097	16.6182	15.8733	16.025	17.0901	16.5879	18.4034	20.727	13.9171	8.27374	8.22327	4.99662	5.85182	10.0966	10.8726	6.86145	7.66504	3.67593	12.765	3.93537	7.07735	4.97735	4.07735
13	17.0812	12.7632	16.0162	13.7263	9.47671	10.5789	11.1279	12.1609	12.5125	8.83738	18.1915	14.9058	20.0058	18.8058	17.9058	11.5336	11.7103	8.44135	8.76948	13.5413	20.5676	12.2218	17.4096	10.0407	22.5096	17.5679	17.1768	17.0031	16.3391	16.8708	17.7891	17.0848	19.3184	21.247	14.6529	9.47163	9.42253	6.16239	7.01735	11.2624	11.5553	7.27672	8.36854	4.15244	13.4685	4.74038	7.92852	5.82852	4.92852
14	17.7708	13.3445	16.7458	14.5103	10.1354	11.1963	11.9815	12.706	13.1136	9.65988	19.5679	16.2	21.3	20.1	19.2	12.4386	12.2232	9.16869	9.13133	14.2687	21.3634	12.7883	18.1654	10.6067	23.2654	17.9388	17.7998	17.3666	16.7667	17.6272	18.3466	17.4465	20.056	21.5662	15.2635	10.3393	10.2958	7.09203	7.9502	12.192	12.0536	7.58091	8.90244	4.49178	14.0024	5.7413	8.89493	6.79493	5.89493
15	18.1982	13.7171	17.2383	15.0499	10.5985	11.6158	12.6017	13.0472	13.5716	10.296	20.5622	17.1807	22.2807	21.0807	20.1807	13.0457	12.6289	9.70568	9.44305	14.8057	21.9557	13.2773	18.7387	11.0795	23.8387	18.1242	18.2637	17.6643	17.0658	18.169	18.8303	17.741	20.6399	21.7045	15.7727	10.9703	10.9337	7.77465	8.63837	12.8747	12.3884	7.79705	9.30714	4.72807	14.4071	6.95287	9.88685	7.78685	6.88685
16	18.4819	13.9811	17.6377	15.4212	10.9182	11.8955	13.0334	13.2428	13.8819	10.718	21.1638	17.8244	22.9244	21.7244	20.8244	13.2886	12.8219	9.99571	9.64394	15.0957	22.3184	13.665	19.1281	11.4607	24.2281	18.0876	18.5856	17.8249	17.1785	18.4146	19.2615	17.9601	21.0822	21.6907	16.2122	11.4051	11.3757	8.24943	9.11964	13.3494	12.6423	7.94276	9.62506	4.89377	14.7251	8.10472	10.7998	8.69983	7.79983
17	18.7174	14.1868	18.0236	15.6915	11.1449	12.0717	13.2353	13.3508	14.0584	10.9535	21.418	18.1703	23.2703	22.0703	21.1703	13.2219	12.8309	10.0541	9.71886	15.1541	22.4884	13.9452	19.3217	11.7477	24.4217	17.8753	18.7496	17.8248	17.1106	18.4645	19.6359	18.0932	21.3974	21.5523	16.6111	11.6868	11.6641	8.55985	9.43651	13.6599	12.8961	8.0429	9.89117	4.99892	14.9912	8.895	11.5205	9.42054	8.52054
18	18.9379	14.3614	18.3765	15.896	11.2965	12.1304	13.2382	13.3866	14.1252	11.0378	21.4103	18.2873	23.3873	22.1873	21.2873	12.9838	12.7148	9.96118	9.70113	15.0612	22.5149	14.1278	19.3156	11.9446	24.4156	17.5317	18.7992	17.6974	16.8918	18.403	19.9864	18.1558	21.5866	21.3073	16.9789	11.8455	11.8289	8.73256	9.61528	13.8326	13.1449	8.10524	10.1349	5.0577	15.2349	9.30524	11.929	9.82901	8.92901
19	19.1221	14.4779	18.6199	16.0312	11.3739	12.0786	13.1591	13.3707	14.0972	11.0022	21.2972	18.2435	23.3435	22.1435	21.2435	12.7307	12.5978	9.81443	9.64383	14.9144	22.3312	14.2232	19.1254	12.0546	24.2254	17.1024	18.809	17.4752	16.5893	18.2284	20.3415	18.1455	21.6594	21.0284	17.3164	11.8914	11.8802	8.79436	9.6825	13.8944	13.3841	8.10662	10.3652	5.09122	15.4652	9.34488	12.0076	9.90758	9.00758
20	19.2205	14.4753	18.7517	16.0654	11.3663	11.9496	13.0231	13.3498	13.9873	10.8971	21.1471	18.1069	23.2069	22.0069	21.1069	12.581	12.5403	9.68175	9.58972	14.7818	21.925	14.2616	18.756	12.0729	23.856	16.674	18.8056	17.2386	16.2663	17.992	20.6692	18.0479	21.6724	20.7664	17.6246	11.8339	11.8276	8.76413	9.65703	13.8641	13.607	8.09099	10.5751	5.10051	15.6751	8.9952	11.8406	9.74063	8.84063
21	19.1578	14.3683	18.7686	15.9641	11.2522	11.7559	12.8555	13.335	13.8153	10.7724	20.945	17.9346	23.0346	21.8346	20.9346	12.5548	12.5354	9.58251	9.55768	14.6825	21.3678	14.2151	18.2028	11.9976	23.3028	16.3232	18.77	17.0351	15.9358	17.7471	20.9491	17.8737	21.6395	20.494	17.8943	11.7141	11.7118	8.65198	9.54907	13.752	13.794	8.11037	10.7617	5.08711	15.8617	8.49758	11.5095	9.40949	8.50949
22	18.8883	14.1487	18.6286	15.7037	11.0239	11.5218	12.7096	13.2541	13.6027	10.6523	20.735	17.7448	22.8448	21.6448	20.7448	12.5585	12.5603	9.48983	9.52533	14.5898	20.641	14.0368	17.5042	11.8335	22.6042	16.0174	18.6669	16.8306	15.5867	17.4361	21.1767	17.6239	21.5203	20.2003	18.1034	11.5357	11.5367	8.47021	9.37094	13.5702	13.9457	8.08933	10.9196	5.06702	16.0196	8.06024	11.0784	8.97839	8.07839
23	18.4318	13.7906	18.3562	15.2795	10.6959	11.2708	12.6149	13.1107	13.3651	10.5483	20.5485	17.5435	22.6435	21.4435	20.5435	12.4875	12.5546	9.35299	9.44837	14.453	19.7488	13.7513	16.7261	11.5789	21.8261	15.6964	18.45	16.6114	15.2353	17.0491	21.3353	17.3206	21.3614	19.8875	18.2356	11.2848	11.2891	8.23386	9.13769	13.3339	14.0776	8.03823	11.0409	5.03132	16.1409	7.64953	10.6181	8.51814	7.61814
24	17.8197	13.3364	18.0043	14.7144	10.2804	11.0156	12.5585	12.9762	13.1093	10.4536	20.3483	17.3492	22.4492	21.2492	20.3492	12.2673	12.436	9.12602	9.28716	14.226	18.8386	13.4025	15.9173	11.2454	21.0173	15.352	18.095	16.3934	14.8755	16.6463	21.3867	17.0398	21.1999	19.5061	18.2777	10.9826	10.9896	7.94758	8.85408	13.0476	14.1738	8.00621	11.1218	4.95079	16.2218	7.18939	10.1634	8.06335	7.16335
25	17.0996	12.8357	17.542	14.0491	9.79754	10.7614	12.5028	12.8127	12.8352	10.3409	20.1409	17.1651	22.2651	21.0651	20.1651	11.8968	12.1555	8.79348	9.01797	13.8935	18.0344	12.989	15.1303	10.8669	20.2303	14.9678	17.6064	16.1461	14.4783	16.1596	21.3302	16.81	20.978	19.05	18.2202	10.6522	10.6613	7.60955	8.5185	12.7096	14.2134	7.91248	11.1551	4.82679	16.2551	6.69396	9.70672	7.24672	6.70672
26	16.3325	12.2904	16.9449	13.3256	9.26458	10.4771	12.3823	12.5838	12.5429	10.1811	19.9734	16.9842	22.0842	20.8842	19.9842	11.42	11.7294	8.37408	8.64769	13.4741	17.3235	12.5475	14.4123	10.4627	19.5123	14.5175	17.0055	15.8366	14.0424	15.5511	21.1594	16.588	20.6798	18.5622	18.0758	10.2827	10.2938	7.22735	8.13847	12.3274	14.1985	7.70772	11.1233	4.65947	16.2233	6.22365	9.25465	6.79465	6.25465
27	15.562	11.7345	16.2821	12.583	8.68048	10.1511	12.1457	12.3239	12.2332	9.95277	19.8143	16.8082	21.9082	20.7082	19.8082	10.8958	11.2144	7.90953	8.21269	13.0095	16.7064	12.1443	13.7686	10.0349	18.8686	14.0039	16.3168	15.4915	13.5897	14.8503	20.8894	16.3404	20.3382	18.0628	17.8744	9.84554	9.85878	6.81074	7.72372	11.9107	14.1124	7.46931	11.0124	4.4241	16.1124	5.77707	8.84338	6.38338	5.84338
28	14.8141	11.1258	15.6171	11.8323	8.04406	9.80906	11.8162	11.971	11.9101	9.64915	19.6441	16.637	21.737	20.537	19.637	10.3906	10.7032	7.44104	7.77001	12.541	16.1587	11.7301	13.1711	9.59023	18.2711	13.4682	15.5959	15.1073	13.107	14.056	20.6132	16.0547	19.9269	17.5679	17.6387	9.37381	9.38894	6.36415	7.27875	11.4641	13.9186	7.20164	10.8203	4.12299	15.9203	5.3892	8.4949	6.0349	5.4949
29	14.1069	10.4159	14.9878	11.0609	7.35777	9.46736	11.4167	11.4839	11.5885	9.29328	19.4682	16.4585	21.5585	20.3585	19.4585	9.94453	10.261	7.00172	7.37985	12.1017	15.6201	11.2635	12.5883	9.1327	17.6883	12.9221	14.9016	14.695	12.5861	13.1953	20.3796	15.6926	19.4571	17.1118	17.3906	8.89947	8.91583	5.89959	6.81548	10.9996	13.6192	6.82937	10.5489	3.78311	15.6489	5.133	8.20747	5.74747	5.20747
30	13.346	9.65367	14.4009	10.2582	6.62488	9.1459	10.9847	10.9527	11.2915	8.92243	19.2849	16.268	21.368	20.168	19.268	9.55436	9.9421	6.6074	7.09066	11.7074	15.0471	10.7657	11.9845	8.65437	17.0845	12.3433	14.2164	14.2773	12.0469	12.3498	20.1518	15.2469	18.9717	16.6943	17.1485	8.41922	8.43644	5.44849	6.36499	10.5485	13.2531	6.40692	10.2116	3.4176	15.3116	4.95156	7.98293	5.88293	4.98293
31	12.4755	8.8589	13.8606	9.41148	5.88216	8.86893	10.603	10.3975	11.0308	8.57464	19.081	16.0674	21.1674	19.9674	19.0674	9.22333	9.77858	6.26148	6.92728	11.3615	14.4094	10.2599	11.3361	8.16542	16.4361	11.7097	13.5128	13.8606	11.5058	11.5609	19.9187	14.7758	18.5037	16.2809	16.8981	7.95992	7.97739	5.0335	5.94989	10.1335	12.8414	6.00831	9.8354	3.03682	14.9354	4.78655	7.80624	5.70624	4.80624
32	11.5487	8.07012	13.3583	8.52248	5.19361	8.66636	10.2915	9.87195	10.8209	8.29536	18.8617	15.8582	20.9582	19.7582	18.8582	8.92423	9.76837	5.96745	6.8941	11.0674	13.6873	9.75262	10.6423	7.68883	15.7423	11.0367	12.7827	13.4609	10.9703	10.819	19.6793	14.3207	18.0768	15.8863	16.6072	7.59	7.60636	4.66294	5.57862	9.76294	12.4258	5.64177	9.44563	2.67384	14.5456	4.65436	7.64272	5.54272	4.64272
33	10.5803	7.41218	12.8843	7.64069	4.61028	8.50564	10.0773	9.45212	10.6775	8.11006	18.6412	15.6418	20.7418	19.5418	18.6418	8.66093	9.88632	5.72905	6.97777	10.829	12.9164	9.28538	9.91742	7.24019	15.0174	10.3507	12.0488	13.0878	10.4428	10.117	19.361	13.9154	17.6927	15.4989	16.258	7.2989	7.31344	4.34779	5.26223	9.44779	12.0375	5.29774	9.05982	2.34733	14.1598	4.50572	7.48417	5.38417	4.48417
34	9.6619	6.97317	12.4463	6.8297	4.17075	8.41781	10.0203	9.15908	10.6017	8.02066	18.4223	15.428	20.528	19.328	18.428	8.47437	10.0951	5.54871	7.15226	10.6487	12.1515	8.88054	9.19	6.82846	14.29	9.6309	11.3435	12.7098	9.91982	9.44953	18.9254	13.5311	17.3094	15.074	15.8427	7.04664	7.05946	4.09447	5.00725	9.19447	11.6704	5.01446	8.69157	2.04958	13.7916	4.31541	7.33746	5.23746	4.33746
35	8.93706	6.73704	12.0492	6.13216	3.89149	8.42877	10.0582	8.93149	10.5825	8.0261	18.203	15.2297	20.3297	19.1297	18.2297	8.36235	10.3604	5.44159	7.38746	10.5416	11.4225	8.52247	8.49989	6.44781	13.5999	8.8854	10.6826	12.2902	9.40337	8.81132	18.4057	13.1614	16.8717	14.6137	15.3583	6.84348	6.85451	3.90334	4.81418	9.00334	11.324	4.77439	8.3431	1.77217	13.4431	4.15881	7.20377	5.10377	4.20377
36	8.42059	6.66122	11.7122	5.58214	3.75302	8.48973	10.156	8.70939	10.6183	8.10562	18.0116	15.0558	20.1558	18.9558	18.0558	8.32167	10.651	5.41715	7.657	10.5172	10.7723	8.2013	7.88559	6.07835	12.9856	8.15493	10.0792	11.8272	8.89978	8.19594	17.8419	12.8724	16.3855	14.1811	14.8291	6.69333	6.70247	3.77147	4.68023	8.87147	11.0001	4.51956	8.01043	1.50721	13.1104	4.05302	7.10652	5.00652	4.10652
37	8.06099	6.67383	11.4676	5.17989	3.70447	8.57059	10.3187	8.48379	10.7026	8.22057	17.8703	14.9144	20.0144	18.8144	17.9144	8.38862	10.9444	5.46559	7.9464	10.5656	10.2367	7.84936	7.3699	5.70273	12.4699	7.43549	9.53183	11.3179	8.41732	7.60108	17.2575	12.5844	15.8623	13.8169	14.2925	6.63437	6.64101	3.68227	4.5891	8.78227	10.6835	4.25471	7.6995	1.23715	12.7995	3.98589	7.06685	4.96685	4.06685
38	7.83019	6.71983	11.2828	4.88677	3.70181	8.68436	10.4749	8.25559	10.8085	8.34432	17.7719	14.8128	19.9128	18.7128	17.8128	8.53873	11.234	5.58193	8.25162	10.6819	9.8449	7.43808	6.95945	5.31161	12.0594	6.72635	9.01094	10.7761	7.96862	7.01749	16.7151	12.3001	15.351	13.5808	13.778	6.63955	6.6437	3.62616	4.5313	8.72616	10.3742	3.97291	7.41783	0.951339	12.5178	4.01945	7.07651	4.97651	4.07651
39	7.65061	6.73041	11.0801	4.65401	3.73233	8.83952	10.5951	8.01835	10.9152	8.44253	17.7152	14.7494	19.8494	18.6494	17.7494	8.71656	11.5421	5.77246	8.56467	10.8725	9.57309	7.00245	6.64731	4.89614	11.7473	6.08062	8.48979	10.1938	7.55936	6.45026	16.2423	12.119	14.9471	13.4995	13.3093	6.60063	6.60382	3.60632	4.50987	8.70632	10.1157	3.6642	7.16893	0.656487	12.2689	4.11707	7.12974	5.02974	4.12974
40	7.47148	6.72375	10.8402	4.45721	3.80145	8.95854	10.6769	7.81305	11.0046	8.48574	17.6951	14.7095	19.8095	18.6095	17.7095	8.94407	11.8865	6.0382	8.87603	11.1382	9.37019	6.56684	6.42681	4.46812	11.5268	5.51484	7.96785	9.54369	7.15318	5.90938	15.8334	11.9998	14.6963	13.5205	12.9041	6.56292	6.56548	3.59988	4.50223	8.69988	9.91567	3.34531	6.95395	0.360841	12.054	4.20711	7.23697	5.13697	4.23697
41	7.25679	6.81382	10.5906	4.29775	3.91999	9.02305	10.6471	7.65087	11.0643	8.47745	17.6942	14.6768	19.7768	18.5768	17.6768	9.27432	12.2163	6.36848	9.18764	11.4685	9.21161	6.12395	6.28214	4.05267	11.3821	4.99196	7.44116	8.84745	6.71677	5.36043	15.4984	11.8734	14.5781	13.6084	12.5584	6.59413	6.59532	3.59658	4.49812	8.69658	9.75559	3.04531	6.77131	0.0752908	11.8713	4.31915	7.39183	5.29183	4.39183
42	7.07699	7.01945	10.3339	4.18157	4.11644	9.01753	10.5347	7.41077	11.0874	8.42551	17.6711	14.639	19.739	18.539	17.639	9.7173	12.5011	6.75597	9.49565	11.856	9.13425	5.70926	6.19863	3.64571	11.2986	4.52425	6.90296	8.12962	6.22808	4.78434	15.2313	11.7959	14.5895	13.7157	12.2564	6.60219	6.60282	3.64079	4.54114	8.74079	9.60858	2.77648	6.61072	-0.189204	11.7107	4.52203	7.57752	5.47752	4.57752
43	7.03287	7.31253	10.0932	4.12675	4.40316	8.98302	10.4334	7.03675	11.0895	8.35116	17.6086	14.5868	19.6868	18.4868	17.5868	10.1901	12.7921	7.19682	9.78747	12.2968	9.12155	5.36084	6.18095	3.24188	11.281	4.15447	6.35527	7.41519	5.67173	4.21831	14.9865	11.7541	14.723	13.8082	11.9802	6.62305	6.62316	3.76217	4.66066	8.86217	9.46098	2.54516	6.45655	-0.426299	11.5565	4.79379	7.80884	5.70884	4.80884
44	7.06972	7.71263	9.94315	4.17367	4.75153	8.95481	10.3354	6.54009	11.1008	8.30373	17.5258	14.5161	19.6161	18.4161	17.5161	10.654	13.0821	7.66415	10.0647	12.7641	9.15555	4.96764	6.23723	2.85998	11.3372	3.78542	5.78601	6.72276	5.0225	3.68039	14.7322	11.6764	14.9321	13.8992	11.708	6.82168	6.81892	3.96106	4.85727	9.06106	9.31278	2.34173	6.29443	-0.637995	11.3944	5.04548	8.11175	6.01175	5.11175
45	7.19737	8.15735	9.91108	4.3304	5.13481	8.96896	10.3052	5.95527	11.1578	8.3223	17.4343	14.4436	19.5436	18.3436	17.4436	11.1483	13.3456	8.11799	10.3393	13.218	9.28181	4.54773	6.36263	2.51387	11.4626	3.2726	5.18991	6.03488	4.25668	3.25371	14.4527	11.6242	15.1621	14.0184	11.4263	7.1698	7.1631	4.25888	5.15224	9.35888	9.14481	2.15983	6.11927	-0.829538	11.2193	5.36372	8.4781	6.3781	5.4781
46	7.4914	8.55569	9.97479	4.56704	5.54087	9.07977	10.4099	5.4189	11.2832	8.41475	17.3409	14.3963	19.4963	18.2963	17.3963	11.611	13.6026	8.54701	10.6069	13.647	9.49298	4.21442	6.54696	2.20731	11.647	2.69992	4.54432	5.33641	3.38931	3.00831	14.1372	11.6671	15.3949	14.1666	11.1348	7.58855	7.57834	4.67221	5.56211	9.77221	8.94498	1.98682	5.92028	-0.997943	11.0203	5.83373	8.89903	6.79903	5.89903
47	7.86064	8.93584	10.1193	4.87309	5.95763	9.30225	10.6276	5.06719	11.4831	8.58512	17.3083	14.3899	19.4899	18.2899	17.3899	11.9865	13.8738	8.95264	10.861	14.0526	9.76124	3.97874	6.77384	1.97807	11.8738	2.16149	3.88576	4.57968	2.53407	2.82746	13.8231	11.8658	15.6291	14.3347	10.8501	8.09131	8.07767	5.18439	6.07069	10.2844	8.7328	1.81876	5.68828	-1.13215	10.7883	6.35377	9.41164	7.31164	6.41164
48	8.21605	9.34281	10.3662	5.23861	6.38962	9.61017	10.8957	4.93899	11.758	8.82785	17.3721	14.4327	19.5327	18.3327	17.4327	12.3352	14.1306	9.32779	11.1087	14.4278	10.0432	3.82803	7.00969	1.84684	12.1097	1.64139	3.25934	3.725	1.81357	2.62412	13.5289	12.1967	15.8236	14.5207	10.6042	8.6897	8.67252	5.78485	6.6676	10.8848	8.46604	1.70314	5.43706	-1.21515	10.5371	6.89843	10.032	7.93202	7.03202
49	8.60001	9.79644	10.7327	5.64326	6.86269	9.95432	11.1872	5.02623	12.1009	9.14439	17.4938	14.5302	19.6302	18.4302	17.5302	12.6822	14.3524	9.68846	11.3669	14.7885	10.29	3.82142	7.22212	1.79011	12.3221	1.2596	2.67078	2.83581	1.25775	2.40894	13.3083	12.6444	15.9599	14.6712	10.4335	9.38257	9.3618	6.48232	7.36144	11.5823	8.15275	1.67068	5.19042	-1.22276	10.2904	7.60856	10.7438	8.64381	7.74381
50	9.02494	10.3173	11.2284	6.09112	7.39995	10.3437	11.5189	5.29484	12.5054	9.53275	17.6482	14.6639	19.7639	18.5639	17.6639	13.024	14.5843	10.0712	11.6516	15.1712	10.4611	3.8916	7.37933	1.7863	12.4793	1.13599	2.17508	2.00988	0.895449	2.12449	13.2235	13.1867	16.1031	14.7393	10.3528	10.1721	10.1477	7.28455	8.15988	12.3846	7.88874	1.74484	4.96713	-1.12784	10.0671	8.4656	11.558	9.45797	8.55797
51	9.51463	10.921	11.8552	6.60395	8.01838	10.7939	11.9926	5.69433	12.9679	9.99525	17.8287	14.8052	19.9052	18.7052	17.8052	13.4143	14.8937	10.5094	11.9887	15.6094	10.5551	3.93079	7.46422	1.8207	12.5642	1.16856	1.84758	1.27977	0.731314	1.77766	13.2838	13.7371	16.3237	14.7545	10.3602	11.0759	11.0475	8.19411	9.06549	13.2941	7.71178	1.9488	4.80062	-0.911864	9.90062	9.3927	12.4788	10.3788	9.47878
52	10.1	11.6221	12.6346	7.19635	8.73172	11.325	12.5694	6.21734	13.4902	10.5558	17.9767	14.9449	20.0449	18.8449	17.9449	13.9002	15.2969	11.0397	12.4152	16.1397	10.5473	3.95967	7.48726	1.88126	12.5873	1.30402	1.68941	0.697229	0.666743	1.50694	13.4194	14.2673	16.6878	14.7467	10.4426	12.1025	12.0699	9.2115	10.0789	14.3115	7.61635	2.29336	4.71936	-0.561387	9.81936	10.4245	13.4751	11.3751	10.4751
53	10.7802	12.435	13.5835	7.88446	9.55363	11.9223	13.2082	6.88106	14.0888	11.2163	18.0789	15.0806	20.1806	18.9806	18.0806	14.526	15.8163	11.6923	12.9481	16.7923	10.4676	4.00001	7.47331	1.97617	12.5733	1.53395	1.67125	0.286612	0.591148	1.37672	13.5661	14.809	17.1738	14.7355	10.5752	13.2375	13.2006	10.3435	11.2066	15.4435	7.63349	2.783	4.72128	-0.0698284	9.82128	11.5025	14.5301	12.4301	11.5301
54	11.562	13.3631	14.6859	8.68382	10.503	12.5659	13.9897	7.68612	14.7854	11.931	18.1919	15.208	20.308	19.108	18.208	15.3338	16.4847	12.4806	13.5881	17.5806	10.4052	4.12424	7.44998	2.13566	12.55	1.85796	1.81916	0.0643425	0.580175	1.35303	13.7203	15.3567	17.6938	14.7871	10.7304	14.4696	14.4286	11.6025	12.4612	16.7025	7.74642	3.42306	4.79786	0.561146	9.89786	12.59	15.6541	13.5541	12.6541
55	12.4655	14.4269	15.9509	9.60875	11.5904	13.3366	14.8218	8.64913	15.5774	12.6718	18.3267	15.3388	20.4388	19.2388	18.3388	16.287	17.2488	13.4142	14.3393	18.5142	10.3913	4.36612	7.45148	2.38783	12.5515	2.33731	2.0529	0.0448082	0.701381	1.39954	13.8863	15.904	18.2334	15.0108	10.9045	15.8319	15.7865	13.0126	13.8663	18.1126	7.89836	4.20264	4.94789	1.32792	10.0479	13.7406	16.868	14.768	13.868
56	13.5114	15.6678	17.385	10.6731	12.8206	14.277	15.566	9.79145	16.4579	13.4299	18.4659	15.4836	20.5836	19.3836	18.4836	17.3561	18.0936	14.4994	15.1936	19.5994	10.4385	4.72824	7.50093	2.75288	12.6009	2.96482	2.2797	0.169455	0.932982	1.47788	14.0599	16.4774	18.7631	15.4287	11.1167	17.3711	17.3204	14.6101	15.458	19.7101	8.09469	5.10367	5.16887	2.22071	10.2689	15.0128	18.2341	16.1341	15.2341
57	14.7246	17.0592	18.9342	11.8918	14.2128	15.2852	16.2735	11.1115	17.4338	14.1749	18.6308	15.6256	20.7256	19.5256	18.6256	18.5684	19.0533	15.7381	16.1287	20.8381	10.5548	5.22053	7.59734	3.22698	12.6973	3.68027	2.49951	0.386501	1.27042	1.6043	14.2897	17.0967	19.2309	15.9936	11.3825	19.1528	19.0952	16.4323	17.2732	21.5323	8.36648	6.12722	5.45815	3.22815	10.5582	16.4941	19.8334	17.7334	16.8334
58	16.1018	18.5858	20.5948	13.2877	15.7909	16.3247	16.9987	12.5992	18.4899	14.9201	18.8026	15.7463	20.8463	19.6463	18.7463	19.9518	20.0879	17.1444	17.1364	22.2444	10.7149	5.82527	7.73624	3.79643	12.8362	4.45431	2.72797	0.686516	1.70177	1.78579	14.6274	17.7812	19.7032	16.6431	11.7148	21.225	21.159	18.5028	19.3359	23.6028	8.7384	7.24695	5.82195	4.34441	10.9219	18.3331	21.7246	19.6246	18.7246
59	17.6558	20.3242	22.431	14.8895	17.5921	17.4456	17.7146	14.243	19.6015	15.7318	18.9021	15.8373	20.9373	19.7373	18.8373	21.5271	21.1597	18.7222	18.2198	23.8222	10.8872	6.49472	7.91957	4.44573	13.0196	5.22737	2.96879	1.02563	2.14404	2.01191	15.0494	18.5766	20.3034	17.3275	12.1321	23.5804	23.505	20.8352	21.6595	25.9352	9.19284	8.46026	6.26566	5.57017	11.3657	20.5863	23.9562	21.8562	20.9562
60	19.4447	22.3173	24.4736	16.7357	19.6787	18.6169	18.5478	16.0727	20.7941	16.6764	18.9298	15.8915	20.9915	19.7915	18.8915	23.3186	22.2876	20.4516	19.3762	25.5516	11.0858	7.21341	8.15292	5.15145	13.2529	5.94899	3.28835	1.35143	2.5551	2.29297	15.5476	19.544	21.0742	17.9814	12.652	26.1847	26.0997	23.4243	24.2393	28.5243	9.71733	9.78395	6.78428	6.89044	11.8843	23.1965	26.5602	24.4602	23.5602
61	21.5205	24.6738	26.837	18.8738	22.0904	19.8353	19.6244	18.1227	22.1368	17.8154	18.9212	15.9121	21.0121	19.8121	18.9121	25.245	23.5104	22.3163	20.6077	27.4163	11.3551	7.97474	8.45476	5.88322	13.5548	6.66251	3.75409	1.69008	2.96947	2.62131	16.1466	20.735	22.036	18.5601	13.2884	29.0331	28.9386	26.2415	27.0475	31.3415	10.3132	11.2325	7.3668	8.30407	12.4668	26.171	29.5037	27.4037	26.5037
62	23.9556	27.4924	29.5942	21.3367	24.814	21.2478	20.9964	20.3966	23.6997	19.2159	18.9019	15.9267	21.0267	19.8267	18.9267	27.2153	24.8356	24.2961	21.9328	29.3961	11.7216	8.74913	8.86447	6.62316	13.9645	7.40608	4.36707	2.08286	3.40738	2.99391	16.8891	22.187	23.1953	19.1223	14.0638	32.0981	31.9945	29.2526	30.05	34.3526	10.9596	12.7286	8.01034	9.84486	13.1103	29.5141	32.7109	30.6109	29.7109
63	26.7923	30.644	32.6432	24.1195	27.7855	23.0382	22.6939	22.9003	25.5371	20.9163	18.9055	15.9716	21.0716	19.8716	18.9716	29.2757	26.2452	26.357	23.3749	31.457	12.2241	9.48409	9.42513	7.37274	14.5251	8.15158	5.16494	2.54387	3.88663	3.41349	17.8096	23.9134	24.5679	19.7628	15.0068	35.3113	35.1997	32.4104	33.2004	37.5104	11.651	14.3151	8.71843	11.5477	13.8184	33.0505	36.112	34.012	33.112
64	29.9703	33.9424	35.8899	27.1843	30.8689	25.2602	24.7171	25.4921	27.6784	22.9267	18.9749	16.0734	21.1734	19.9734	19.0734	31.426	27.7853	28.4979	24.9575	33.5979	12.9357	10.1944	10.1815	8.14221	15.2815	8.9068	6.16985	3.05633	4.41184	3.89865	18.9262	25.9125	26.1664	20.5659	16.1479	32.1134	32.0029	29.2135	30.0049	34.3135	12.4106	16.1642	9.5003	13.4515	14.6003	36.6222	39.6039	37.5039	36.6039
65	33.3588	37.175	39.218	30.4095	33.924	27.8041	27.0499	27.9993	30.1075	25.2736	19.1547	16.2417	21.3417	20.1417	19.2417	33.6231	29.4983	30.7451	26.7094	35.8451	13.8892	10.9613	11.1882	8.95266	16.2882	9.7644	7.35202	3.61855	5.00156	4.47979	20.2625	28.2077	28.0461	21.5818	17.5106	35.4351	35.3176	32.518	33.302	37.618	13.2578	18.2979	10.3759	15.6279	15.4759	40.2022	43.0553	40.9553	40.0553
66	36.8446	40.0909	42.3222	33.6632	36.8825	30.5417	29.6761	30.3955	32.745	27.9936	19.4298	16.4752	21.5752	20.3752	19.4752	35.9494	31.4233	33.0976	28.6591	38.1976	15.1371	11.8221	12.4807	9.8465	17.5807	10.7974	8.72181	4.23609	5.67565	5.20801	21.852	30.7927	30.2542	22.8563	19.1107	38.8279	38.705	35.9162	36.6942	41.0162	14.2226	20.7515	11.3696	18.1039	16.4696	43.6305	46.3792	44.2792	43.3792
67	40.0812	42.7675	45.0252	36.8855	39.699	33.3932	32.7307	32.6752	35.4755	31.0991	19.7435	16.7627	21.8627	20.6627	19.7627	38.4512	33.5952	35.5474	30.8153	40.6474	16.7548	12.8014	14.0657	10.8695	19.1657	12.0542	10.3195	4.91307	6.44526	6.18389	23.7028	33.5717	32.7737	24.415	20.9569	42.3633	42.235	39.315	40.0891	44.415	15.3376	23.6108	12.5004	20.8167	17.6004	46.7709	49.5237	47.4237	46.5237
68	43.061	45.4367	47.55	40.0189	42.3645	36.2259	36.2939	34.8169	38.2075	34.5774	20.0729	17.0685	22.1685	20.9685	20.0685	41.0382	35.9934	38.0879	33.1669	43.1879	18.6869	13.9533	15.949	12.0474	21.049	13.6286	12.1334	5.65296	7.34287	7.48322	25.81	36.4467	35.5646	26.2672	23.0379	45.8413	45.7103	42.6675	43.4399	47.7675	16.6195	20.6043	13.7949	17.7074	18.8949	49.6702	52.4391	50.3391	49.4391
69	46.0817	48.0248	49.9251	42.9993	44.9246	38.9125	40.2448	27.1449	40.887	38.3823	20.4128	17.3563	22.4563	21.2563	20.3563	43.6752	38.5663	40.6811	35.6708	45.7811	20.8607	15.3093	18.0852	13.3991	23.1852	15.5794	14.181	6.46303	8.4062	9.10095	28.1572	39.3505	38.517	28.4072	25.311	49.1074	48.9777	45.8964	46.6694	50.9964	18.0643	22.9433	15.2718	19.9721	20.3718	52.345	55.1199	53.0199	52.1199
70	49.026	50.5023	52.0011	45.8637	47.3589	41.4642	28.3611	29.8918	43.4739	26.2519	20.6834	17.6147	22.7147	21.5147	20.6147	45.2723	41.2564	42.1662	38.2526	47.2662	23.3055	16.8508	20.3943	14.9515	25.4943	17.8724	16.4625	7.36512	9.59395	11.013	30.6674	42.1655	41.4742	30.8042	27.723	52.1976	52.0712	48.8711	49.6481	53.9711	19.7303	25.3229	16.9109	22.2662	22.0109	54.7791	57.5638	55.4638	54.5638
71	51.7464	52.8917	53.8694	48.6273	49.5631	36.7926	30.2472	32.7036	38.9407	28.1984	20.8689	17.8348	22.9348	21.7348	20.8348	47.9656	43.0086	44.8293	39.947	49.9293	25.818	18.5806	22.8234	16.7372	27.9234	20.4567	18.9503	8.39822	10.9074	13.2084	33.2173	44.7069	44.3529	33.4052	30.2206	54.9722	54.8525	51.5061	52.2905	56.6061	21.6075	27.6147	18.6834	24.5807	23.7834	57.0341	59.7359	57.6359	56.7359
72	54.4032	54.9388	55.5929	51.1775	51.4717	39.8257	32.2128	35.4552	41.8856	30.1392	21.0355	18.0122	23.1122	21.9122	21.0122	50.4892	45.9007	47.417	42.7284	52.517	28.3004	20.5635	25.3057	18.7755	30.4057	23.2724	21.6862	9.52564	12.4259	15.5446	35.7633	46.7942	46.9324	36.1496	32.7045	57.2369	57.1286	53.7593	54.5538	58.8593	23.5327	29.8458	20.5479	26.9112	25.6479	58.9904	61.5993	59.4993	58.5993
73	56.8792	56.4579	56.9757	53.4433	53.0525	42.8218	34.2058	38.0508	44.7812	32.0724	21.1733	18.1783	23.2783	22.0783	21.1783	52.967	48.602	49.9011	45.4015	55.0011	30.8323	22.8818	27.7536	21.0864	32.8536	26.1271	24.6681	10.7382	14.1852	18.0128	38.2976	48.2974	48.8796	38.976	35.0928	59.0166	58.9226	55.5948	56.4017	60.6948	25.4822	32.1767	22.4143	29.2556	27.5143	60.5306	63.1174	61.0174	60.1174
74	58.8327	57.5678	57.9793	55.4068	54.2735	45.6683	36.1689	40.3782	47.561	33.9747	21.2999	18.3868	23.4868	22.2868	21.3868	55.391	51.0739	52.3062	47.9311	57.4062	33.2721	25.501	30.153	23.6849	35.253	28.9951	27.7746	12.1147	16.2011	20.7551	40.5771	49.1676	50.0736	41.8639	37.3969	60.3732	60.2941	57.0061	57.8269	62.1061	25.1868	34.5958	22.27	31.6469	27.37	61.6621	64.2369	62.1369	61.2369
75	60.3552	58.4064	58.7563	57.0253	55.1549	48.2975	38.0275	42.3725	50.1369	35.8046	21.514	18.6839	23.7839	22.5839	21.6839	57.6929	53.4226	54.6555	50.3026	59.7555	35.5451	28.4053	32.5169	26.554	37.6169	32.1163	21.0451	13.7059	18.5273	23.7648	42.6086	49.4444	50.6175	44.5414	39.6399	61.3752	61.3108	58.0283	58.8635	63.1283	27.3649	37.045	24.4175	34.0896	29.5175	62.3697	64.9322	62.8322	61.9322
76	61.5637	58.9965	59.3156	58.2859	55.7571	50.6918	39.7585	44.0702	52.4445	37.5245	21.9113	19.1256	24.2256	23.0256	22.1256	59.991	55.6565	56.8941	52.5493	61.9941	37.8149	31.5729	34.8594	29.6364	39.9594	35.4056	23.9834	15.541	21.1502	26.9171	44.7379	49.3272	50.5888	46.8843	41.829	62.0285	61.9782	58.7026	59.5519	63.8026	29.5915	39.5713	26.6245	36.5056	31.7245	62.6316	65.2181	62.7581	62.2181
77	62.4958	59.346	59.6512	59.2463	56.1216	52.7053	41.3623	45.5833	54.4923	39.1036	22.5209	19.7687	24.8687	23.6687	22.7687	62.2357	57.758	58.9671	54.7051	64.0671	40.1198	34.9091	37.2702	32.8635	42.3702	38.5772	27.0792	17.6984	23.8983	23.6506	46.9782	49.2052	50.1719	49.1576	44.0536	62.3481	62.3117	59.0605	59.9232	64.1605	31.8524	42.0594	28.8776	38.8092	33.9776	62.4672	65.122	62.662	62.122
78	63.1823	59.469	59.7378	59.9487	56.2522	54.3598	42.8053	46.9244	56.2973	40.528	23.382	20.6416	25.7416	24.5416	23.6416	64.1598	59.8356	60.8081	56.7428	65.9081	42.5448	38.2936	39.847	36.1503	44.947	41.6321	30.2025	20.1874	26.794	26.6671	49.2432	49.4927	49.6998	51.4099	46.383	62.3882	62.3645	59.1213	59.9967	64.2213	34.1268	44.2564	31.1709	40.93	36.2709	61.9602	64.6761	62.2161	61.6761
79	63.6346	59.3903	59.5755	60.4088	56.141	55.9069	44.0646	48.0835	57.854	41.7838	24.5152	21.7205	26.8205	25.6205	24.7205	65.7561	61.8528	62.319	58.6336	67.419	45.3266	41.6367	42.6289	39.3952	47.7289	44.4971	33.2154	22.913	29.8397	29.7147	51.7	50.3136	49.389	53.5921	48.7473	62.1626	62.1508	58.915	59.8023	64.015	36.4523	46.1139	33.4876	42.7845	38.5876	61.1813	63.9175	61.4575	60.9175
80	63.8673	59.0594	59.1934	60.6293	55.7909	57.3228	45.1494	49.099	59.209	42.8567	25.8783	22.9677	28.0677	26.8677	25.9677	66.8979	63.611	63.457	60.3283	68.557	48.4289	44.839	45.6223	42.4958	50.7223	46.8908	36.0689	25.688	32.8461	32.7241	54.2555	51.5197	49.2406	55.9257	51.0384	61.679	61.6784	58.4777	59.3759	63.5777	38.8317	47.6493	35.7978	44.3185	40.8978	60.1402	62.8972	60.4372	59.8972
81	63.8641	58.4402	58.5898	60.606	55.2186	58.4753	46.0376	49.9013	60.4012	43.7692	27.306	24.3497	29.4497	28.2497	27.3497	67.5457	65.1105	64.2465	61.7476	69.3465	51.7244	47.7976	48.7719	45.3914	53.8719	48.8813	38.6579	28.4256	35.7272	35.6153	56.5596	52.8842	49.205	58.4302	53.1519	60.9968	61.0061	57.8337	58.7417	62.9337	41.1749	48.8435	38.0594	45.5401	43.1594	58.8385	61.6541	59.5541	58.6541
82	63.598	57.5957	57.7523	60.3239	54.4389	59.4802	46.7265	50.375	61.3759	44.5617	28.7568	25.8177	30.9177	29.7177	28.8177	67.9253	66.2313	64.7099	62.8564	69.8099	55.0868	50.412	51.9346	48.0641	57.0346	50.7278	40.9842	31.2114	38.4896	38.385	58.4337	54.1131	49.3393	60.7429	54.969	60.1618	60.1796	57.0028	57.9197	62.1028	43.4035	49.7295	40.1981	46.4725	45.2981	57.3662	60.2082	58.1082	57.2082
83	63.0661	56.6071	56.7138	59.7614	53.4839	60.321	47.3676	50.4965	62.0644	45.2589	30.2922	27.3442	32.4442	31.2442	30.3442	68.1074	66.9326	64.9294	63.6687	70.0294	58.2929	52.7717	54.9435	50.502	60.0435	52.5174	43.295	33.988	41.0665	41.0014	59.8106	54.8949	49.6362	62.5638	56.4062	59.1683	59.1937	55.9959	56.921	61.0959	45.4345	50.3642	42.1306	47.1369	47.2306	55.7442	58.5825	56.4825	55.5825
84	62.2239	55.4921	55.4926	58.9224	52.3991	60.78	48.0275	50.3317	62.4327	45.8788	31.855	28.9797	34.0797	32.8797	31.9797	68.0733	67.3968	64.9546	64.1981	70.0546	61.1401	55.0004	57.6358	52.7162	62.7358	54.223	45.6608	36.7151	43.43	43.4196	60.7858	55.1003	50.047	63.8781	57.4448	58.0079	58.0406	54.8189	55.7516	59.9189	47.1459	50.776	43.8029	47.5623	48.9029	53.9519	56.8035	54.7035	53.8035
85	61.0548	54.2841	54.0769	57.8319	51.208	60.7657	48.6352	50.0144	62.4423	46.4245	33.5107	30.791	35.891	34.691	33.791	67.9954	67.6724	64.713	64.5085	69.813	63.4733	57.0282	59.8896	54.7481	64.9896	55.7559	47.985	39.4108	45.6881	45.6948	61.4414	54.7982	50.5195	64.88	58.119	56.6448	56.6849	53.4626	54.4026	58.5626	48.4939	50.9714	45.1867	47.77	50.2867	52.012	54.8739	52.7739	51.8739
86	59.6695	53.0163	52.5091	56.5172	49.8989	60.3168	49.1373	49.8685	62.0703	46.8325	35.4837	32.8154	37.9154	36.7154	35.8154	67.6715	67.7573	64.1301	64.6603	69.2301	65.186	58.8687	61.6476	56.5966	66.7476	57.0234	50.2569	42.0259	47.8687	47.875	61.7523	54.0691	51.0103	65.6001	58.4926	55.1117	55.159	51.9029	52.8506	57.0029	49.5368	50.9703	46.28	47.764	51.38	49.9435	52.7917	50.6917	49.7917
87	58.1453	51.6406	50.826	55.0253	48.4456	59.5279	49.4546	50.0179	61.345	47.0109	37.8135	35.0877	40.1877	38.9877	38.0877	66.7172	67.7832	63.1528	64.5992	68.2528	66.3559	60.5714	62.868	58.2159	67.968	57.963	52.3562	44.4691	49.8334	49.9101	61.805	52.9796	51.4519	66.0226	58.5987	53.3801	53.4348	50.1148	51.0704	55.2148	50.3225	50.7683	47.1091	47.5413	52.2091	47.7182	50.5646	48.4646	47.5646
88	56.4923	50.0614	48.9511	53.4093	46.819	58.4611	49.408	50.3256	60.3403	46.893	40.4143	37.5889	42.6889	41.4889	40.5889	65.1931	67.6917	61.7028	64.2336	66.8028	67.0826	62.0142	63.5385	59.5995	68.6385	58.5374	54.0434	46.7399	51.5374	51.7638	61.6786	51.5626	51.8081	66.3285	58.451	51.3702	51.4335	48.08	49.0443	53.18	50.9008	50.3339	47.7075	47.1026	52.8075	45.3331	48.1938	46.0938	45.1938
89	54.7648	48.2254	46.8227	51.6849	44.984	57.1537	48.9194	50.6785	59.1377	46.4314	43.2165	40.212	45.312	44.112	43.212	63.1865	67.0914	59.7938	63.494	64.8938	67.2422	63.097	63.7082	60.7489	68.8082	58.7528	55.2607	48.8358	53.0472	53.4119	61.3162	49.9282	52.0166	66.4779	58.0713	49.067	49.14	45.763	46.7368	50.863	51.2915	49.6626	48.092	46.4472	53.192	42.8162	45.661	43.561	42.661
90	52.9746	46.1514	44.4734	49.8485	42.9199	55.7419	48.0456	50.8598	57.7853	45.5994	46.0165	42.8094	47.9094	46.7094	45.8094	60.7454	65.8445	57.5531	62.3056	62.6531	66.8258	63.9463	63.4132	61.6523	68.5132	58.6123	56.093	50.6827	54.3058	54.7998	60.7032	48.146	51.9745	66.2437	57.4635	46.471	46.5543	43.1371	44.1213	48.2371	51.4861	48.778	48.2645	45.5784	53.3645	40.1581	42.9536	40.8536	39.9536
91	51.0476	43.841	41.8993	47.8931	40.635	54.304	46.8292	50.5036	56.3085	44.4093	48.5992	45.2352	50.3352	49.1352	48.2352	58.1268	64.0589	55.0891	60.6253	60.1891	66.0344	64.6158	62.6718	62.3076	67.7718	58.1379	56.607	52.3127	55.265	55.8246	59.8537	46.1766	51.6179	65.5879	56.6115	43.5267	43.6215	40.2209	41.2159	45.3209	51.4591	47.6932	48.2158	44.5066	53.3158	37.2793	40.0746	37.6146	37.0746
92	48.9631	41.3202	39.0931	45.7776	38.152	52.7656	45.2949	49.4947	54.7181	42.885	50.8007	47.3713	52.4713	51.2713	50.3713	55.5133	61.8414	52.4881	58.5362	57.5881	64.8812	65.0881	61.5726	62.7147	66.6726	57.3886	56.8579	53.7411	56.0382	56.4864	58.7661	43.9881	50.9306	64.5254	55.5023	40.2503	40.3572	37.0635	38.0688	42.1635	51.1848	46.4241	47.9364	43.2397	53.0364	34.1815	37.0306	34.5706	34.0306
93	46.7156	38.6372	36.1508	43.447	35.4919	51.0773	43.4573	48.0147	53.0101	41.0405	52.543	49.132	54.232	53.032	52.132	52.8735	59.29	49.7848	56.1746	54.8848	63.3756	65.2907	60.2385	62.8233	65.3385	56.4085	56.8859	54.9031	56.5678	56.8761	57.4183	41.5591	49.7453	63.1074	54.1247	36.7892	36.9063	33.7371	34.7513	38.8371	50.6576	44.9749	47.4252	41.7701	52.5252	30.9377	33.8499	31.3899	30.8499
94	44.1871	35.8102	33.1505	40.8717	32.6828	49.2016	41.298	46.0949	51.1444	38.8861	53.8971	50.4845	55.5845	54.3845	53.4845	50.1812	56.6463	46.9394	53.648	52.0394	61.746	65.1325	58.7416	62.5612	63.8416	55.2331	56.709	55.737	56.6996	57.0038	55.7703	38.8184	47.9496	61.415	52.4694	33.2803	33.4046	30.3411	31.362	35.4411	49.8943	43.3283	46.6933	40.0979	51.7933	27.5965	30.602	28.142	27.602
95	41.3218	32.851	30.0758	38.0279	29.7519	47.2019	38.8234	43.7394	49.0592	36.4361	54.8198	51.4816	56.5816	55.3816	54.4816	47.2293	54.0362	43.8963	51.0383	48.9963	60.1552	64.4895	57.1399	61.8853	62.2399	53.9299	56.3107	56.3303	56.4702	56.882	53.8151	35.7281	45.6285	59.674	50.5304	29.839	29.9669	26.9818	28.0064	32.0818	48.93	41.4302	45.7596	38.2357	50.8596	24.2543	27.377	24.917	24.377
96	38.1711	29.7952	26.9556	34.9042	26.7208	44.9756	36.057	41.0312	46.7079	33.7166	55.3619	52.2103	57.3103	56.1103	55.2103	43.8998	51.4262	40.6071	48.3624	45.7071	58.55	63.3051	55.4789	60.8082	60.5789	52.5431	55.7194	56.6553	55.9227	56.598	51.5769	32.4299	42.8333	58.2205	48.3039	26.5468	26.6749	23.7262	24.7516	28.8262	47.8	39.3322	44.6411	36.1928	49.7411	21.0402	24.2478	22.1478	21.2478
97	34.7438	26.6662	23.8342	31.5485	23.615	42.3396	33.0449	38.0001	44.0713	30.7702	55.7859	52.7344	57.8344	56.6344	55.7344	40.2977	48.7928	37.0353	45.5894	42.1353	56.8726	61.7088	53.7324	59.384	58.8324	51.0455	54.9434	56.6057	55.1223	56.1447	49.0715	28.984	39.6046	57.1004	45.7966	23.4537	23.5791	20.6147	21.6386	25.7147	46.516	37.1126	43.3441	33.9829	48.4441	18.0562	21.2716	19.1716	18.2716
98	31.0973	23.4813	20.7146	28.0409	20.4657	39.321	29.86	34.6612	41.1158	27.6519	56.1868	53.1434	58.2434	57.0434	56.1434	36.4277	45.9105	33.2407	42.6692	38.3407	55.0705	59.9052	51.8456	57.7013	56.9456	49.4221	53.9528	56.2402	54.1189	55.436	46.2856	25.4521	36.1205	56.1223	43.0252	20.5109	20.6324	17.6504	18.6713	22.7504	45.0651	34.7609	41.863	31.6372	46.963	15.2919	18.4853	16.3853	15.4853
99	27.4084	20.2815	17.5959	24.4488	17.3005	36.0184	26.5656	31.1405	37.8531	24.4268	56.5174	53.5121	58.6121	57.4121	56.5121	32.3221	42.7813	29.3255	39.53	34.4255	53.0138	58.0115	49.7976	55.8673	54.8976	47.6686	52.782	55.6072	52.9535	54.5055	43.2337	21.9472	32.5617	55.1713	40.0056	17.723	17.8398	14.802	15.8193	19.902	43.4095	32.2784	40.1897	29.1698	45.2897	12.7157	15.9141	13.8141	12.9141
100	23.7837	17.1046	14.5045	20.8379	14.1441	32.4242	23.2319	27.5562	34.3776	21.1643	56.8652	53.81	58.91	57.71	56.81	28.256	39.4354	25.3574	36.1175	30.4574	50.7209	56.0761	47.5727	53.9471	52.6727	45.7886	51.5051	54.7424	51.6839	53.4125	39.9581	18.5432	28.9413	54.0158	36.7577	15.0176	15.1303	12.0443	13.058	17.1443	41.5244	29.7017	38.334	26.5719	43.434	10.3226	13.5722	11.4722	10.5722
101	20.2107	13.9692	11.4356	17.2689	11.0306	28.6625	19.9315	23.9518	30.7867	17.9329	57.2054	53.971	59.071	57.871	56.971	24.3242	35.7303	21.4242	32.4778	26.5242	48.3102	54.1347	45.1537	51.94	50.2537	43.7871	50.1229	53.6735	50.3625	52.1889	36.4789	15.2943	25.3212	52.2581	33.3194	12.3049	12.415	9.38479	10.3949	14.4848	39.4336	26.9955	36.3203	23.8516	41.4203	8.18421	11.4835	9.38353	8.48353
102	16.6893	10.8841	8.43306	13.7768	8.01439	24.9618	16.7325	20.4243	27.1595	14.809	57.2753	53.9476	59.0476	57.8476	56.9476	20.4573	31.7302	17.6275	28.65	22.7275	45.7478	52.1078	42.569	49.8283	47.669	41.6802	48.6875	52.4218	48.9884	50.8616	32.832	12.3166	21.7787	49.7078	29.737	9.66522	9.77275	6.84927	7.85525	11.9493	37.2374	24.1228	34.1817	21.032	39.2817	6.34665	9.69024	7.59024	6.69024
103	13.2523	7.91359	5.65411	10.3926	5.18	21.3666	13.7029	17.0634	23.5869	11.8693	56.9916	53.6861	58.7861	57.5861	56.6861	16.7612	27.7121	14.0278	24.6694	19.1278	42.9758	49.8697	39.8311	47.5871	44.9311	39.4913	47.2464	51.0197	47.5319	49.4556	29.0943	9.70062	18.3624	46.3623	26.062	7.21331	7.31649	4.51345	5.514	9.61345	34.9965	21.1597	31.9578	18.1432	37.0578	4.84847	8.2221	5.7621	5.2221
104	9.94797	5.20047	3.28936	7.18438	2.64045	17.8822	10.9461	13.9604	20.1401	9.18202	56.4007	53.1592	58.2592	57.0592	56.1592	13.3386	23.6421	10.6932	20.6515	15.7932	40.09	47.4534	36.939	45.1715	42.039	37.218	45.7376	49.5073	45.9786	47.9811	25.3218	7.48258	15.1264	42.1894	22.3597	5.04534	5.14172	2.49867	3.49119	7.59867	32.7168	18.1803	29.6768	15.2316	34.7768	3.74921	7.07168	4.61168	4.07168
105	6.86265	2.93266	1.50443	4.26333	0.522749	14.5612	8.5334	11.2121	16.8612	6.80651	55.5578	52.4198	57.5198	56.3198	55.4198	10.2578	19.5324	7.70257	16.7096	12.8026	37.0315	44.8701	33.9337	42.5589	39.0337	34.8391	44.1093	47.8813	44.3201	46.3916	21.5829	5.73495	12.1663	37.1993	18.7036	3.33853	3.42402	0.901932	1.88341	6.00193	30.4045	15.2577	27.3327	12.3593	32.4327	2.98193	6.21592	3.75592	3.21592
106	4.16974	1.27145	0.403577	1.75081	-1.05997	11.4284	6.4953	8.87187	13.8043	4.79036	54.5705	51.5479	56.6479	55.4479	54.5479	7.65095	15.6408	5.09908	12.9171	10.1991	33.8497	42.0565	30.8488	39.7831	35.9488	32.3592	42.3776	46.1349	42.5301	44.6465	17.9677	4.45564	9.54576	31.6488	15.1687	2.23093	2.30098	-0.220878	0.746848	4.87912	28.0288	12.4377	24.9045	9.58435	30.0045	2.43211	5.61964	3.15964	2.61964
107	2.08402	0.295567	0	-0.238786	-2.0486	8.56739	4.85492	6.95352	11.024	3.16168	53.5781	50.6136	55.7136	54.5136	53.6136	5.50429	12.0208	2.91077	9.38154	8.01077	30.7212	39.0452	27.6666	36.8926	32.7666	29.8174	40.528	44.2721	40.6268	42.7534	14.5515	3.66584	7.28531	25.9769	11.8328	1.68155	1.73386	-0.873983	0.0783218	4.22602	25.5168	9.76137	22.3829	6.96299	27.4829	2.06787	5.21811	2.75811	2.21811
108	0.689654	0	0.197082	-1.59059	-2.45329	6.08224	3.6221	5.48132	8.57103	1.92741	52.6324	49.6725	54.7725	53.5725	52.6725	3.74376	8.74941	1.17444	6.2257	6.27444	27.5517	35.9902	24.393	33.9478	29.493	27.2558	38.503	42.275	38.6445	40.7404	11.4197	3.36751	5.44053	20.5824	8.76259	1.59926	1.63365	-1.1439	-0.206842	3.9561	22.8554	7.28469	19.7684	4.5499	24.8684	1.86705	4.95303	2.49303	1.95303
109	0	0.25731	0.816361	-2.2422	-2.36166	3.98083	2.80269	4.44393	6.52344	1.08087	51.7289	48.7378	53.8378	52.6378	51.7378	2.39708	5.96434	-0.0843932	3.51813	5.01561	24.1787	33.0013	21.0395	31.0304	26.1395	24.7304	36.3342	40.1647	36.5444	38.5811	8.64229	3.50553	4.06962	15.686	6.0125						20.109	5.07351	17.0835	2.41409	22.1835	1.74157	4.79058	2.33058	1.79058
110	0.103637	0.909245	1.6568	-2.2386	-1.91618	2.29624	2.36203	3.75975	4.94918	0.606523	50.8526	47.7826	52.8826	51.6826	50.7826	1.5761	3.75313	-0.836919	1.29927	4.26308	20.6637	30.1461	17.6059	28.1867	22.7059	22.3017	34.0463	38.0261	34.32	36.2908	6.23174	4.041	3.20264	11.4666	3.63078						17.332	3.19227	14.3762	0.61923	19.4762	1.65653	4.7267	2.2667	1.7267
111	0.911673	1.72958		-1.69387	-1.26892	1.1905		3.39888	3.86755		49.897	46.7659	51.8659	50.6659	49.7659		2.10297		-0.417135		17.082	27.4691	14.1764	25.4063	19.2764	20.0198	31.6427	35.9087	32.0173	33.9227	4.21727	4.90309	2.84267	8.06349	1.65083						14.6045	1.75863	11.7101	-0.79638	16.8101
112						0.696067			3.28862		48.8019	45.6387	50.7387	49.5387	48.6387		0.926507		-1.61		13.5535	24.8265	10.9259	22.6767	16.0259	17.9491	29.1211	33.7744	29.6532	31.4689	2.64286	5.97053	2.9874	5.44999	0.0928786						11.98	0.787064	9.1534	-1.81108	14.2534
113						0.674123			3.20329		47.5489	44.3581	49.4581	48.2581	47.3581		0.167377		-2.26033		10.4042	22.0885	8.03959	19.9821	13.1396	16.1494	26.5693	31.6582	27.2517	28.9309	1.52001		3.61441	3.56751	-1.02368						9.52523	0.206633	6.76703	-2.42322	11.867
114											46.0928	42.9082	48.0082	46.8082	45.9082		0		-2.37389		7.92598	19.3531	5.66616	17.3006	10.7662	14.6447	24.1012	29.5575	24.8966	26.3738	0.85252		4.63954	2.47261	-1.69245						7.32523	0	4.59431	-2.68326	9.69431
115											44.4497	41.2811	46.3811	45.1811	44.2811						6.23229	16.6731	3.90859	14.6878	9.00859	13.4361	21.7693	27.4368	22.6423	23.8523	0.64892		5.90587	2.16347	-1.93146						5.40016	0.131572	2.67317	-2.66632	7.77317
116											42.648	39.4858	44.5858	43.3858	42.4858						5.2148	14.0619	2.79566	12.2505	7.89566	12.514	19.6133	25.3363	20.4882	21.4231	0.873451		7.21979	2.44996	-1.77851						3.74093		1.03199		6.13199
117											40.6664	37.5454	42.6454	41.4454	40.5454						4.76565	11.7625	2.29446	10.0467	7.39446	11.8573	17.672	23.3066	18.4822	19.1877	1.44782			3.19866	-1.30073						2.37432		-0.321405		4.77859
118											38.5721	35.4719	40.5719	39.3719	38.4719						4.83959	9.90173	2.32279	8.12459	7.42279	11.5005	15.9721	21.346	16.6867	17.1922	2.28475			4.30914	-0.596694						1.3193		-1.37873		3.72127
119											36.3906	33.2845	38.3845	37.1845	36.2845						5.41996	8.3341	2.78694	6.54962	7.88694	11.4843	14.4986	19.4826	15.1281	15.4564	3.2414			5.61427	0.240277						0.558271		-2.12691		2.97309
120											34.0823	31.0193	36.1193	34.5593	34.0193						6.37396	7.0627	3.57733	5.32429	8.67733	11.7844	13.2535	17.7271	13.8484	14.005				7.01486							0.113539		-2.55885		2.54115
121											31.7112	28.6962	33.7962	32.2362	31.6962							6.1871		4.41389		12.3738	12.2784	16.0604	12.883	12.8477				8.4716							0		-2.67481		2.42519
122											29.3401	26.3419	31.4419	29.8819	29.3419							5.63582		3.82872		13.164	11.6189	14.5135	12.1902	11.9702				9.82238							0.21466		-2.48692		2.61308
123											26.9567	24.0073	29.1073	27.5473	27.0073							5.34975		3.5929		13.917	11.2689	13.1023	11.7203	11.3727				10.8872							0.739477		-2.03495		3.06505
124											24.6193	21.7257	26.8257	25.2657	24.7257							5.40823		3.69762			11.2134	11.8604	11.4709	11.0637
125											22.409	19.5164	24.6164	23.4164	22.5164							5.88362		4.13514			11.4352	10.8607	11.4782	11.0558
126											20.3035	17.402	22.502	21.302	20.402							6.7107		4.85245			11.864	10.1466	11.7559	11.3249
127											18.2934	15.4011	20.5011	19.3011	18.4011													9.76284	12.2757
128											16.3846	13.5223	18.6223	17.4223	16.5223													9.74165	12.9632
129											14.6148	11.785	16.885	15.685	14.785													10.0137
130											13.0152	10.2196	15.3196	14.1196	13.2196													10.4946
131											11.617	8.86107	13.9611	12.7611	11.8611													11.115
132											10.4664	7.73646	12.8365	11.6365	10.7365													11.7993
133											9.59185	6.86437	11.9644	10.7644	9.86437													12.4656
134											8.99182	6.25207	11.3521	10.1521	9.25207
135											8.65478	5.89568	10.9957	9.79568	8.89568
136											8.55544	5.77796	10.878	9.67796	8.77796
137											8.68452	5.86517	10.9652	9.76517	8.86517
138											9.00323	6.10925	11.2093	10.0093	9.10925
139
140
141
142
143
144
[truncated: 251 more columns]

## Sheet: Hip Angle
	Joint Angle Estimation with Wavelet Neural Networks
	DATASET - Hip Angle Data
	Saaveethya Sivakumar1,2,*, A.A Gopalai1,*, King Hann Lim2, D. Gouwanda1, and S. Chauhan3
	1Monash University Malaysia, School of Engineering
	2Curtin University Malaysia, Department of Electrical and Electronic Engineering
	3Monash University Australia, Department of Mechanical & Aerospace Engineering
	*saaveethya@ieee.org, alpha.agape@monash.edu
Index	Left
	Subject #1					Subject #2					Subject #3					Subject #4					Subject #5					Subject #6					Subject #7					Subject #8					Subject #9					Subject #10
	Sample #1	Sample #2	Sample #3	Sample #4	Sample #5	Sample #6	Sample #7	Sample #8	Sample #9	Sample #10	Sample #11	Sample #12	Sample #13	Sample #14	Sample #15	Sample #16	Sample #17	Sample #18	Sample #19	Sample #20	Sample #21	Sample #22	Sample #23	Sample #24	Sample #25	Sample #26	Sample #27	Sample #28	Sample #29	Sample #30	Sample #31	Sample #32	Sample #33	Sample #34	Sample #35	Sample #36	Sample #37	Sample #38	Sample #39	Sample #40	Sample #41	Sample #42	Sample #43	Sample #44	Sample #45	Sample #46	Sample #47	Sample #48	Sample #49
1	20.6485	21.0307	20.7307	20.6206	20.9059	19.8351	19.8838	19.662	19.8475	19.8785	20.4098	20.3282	21.1041	20.3282	20.3282	18.2817	17.0143	16.9527	17.1148	20.3541	25.9835	22.3297	22.9673	20.2124	28.0673	37.5267	38.7607	36.7259	39.0499	36.4219	19.641	19.3009	21.562	20.0715	19.5762	19.1342	19.1282	18.9111	18.9233	20.9985	19.7345	19.5972	19.7505	19.5203	19.7505	22.6205	19.8063	24.529	23.329
2	20.8365	21.0983	20.8439	20.7583	20.9212	19.6453	19.6661	19.3009	19.6643	19.6661	20.3583	20.2563	21.0323	20.2563	20.2563	18.2571	17.2051	16.8875	17.2586	20.289	25.8707	22.2263	22.8892	20.1235	27.9892	37.2795	38.568	36.6865	38.9777	36.2666	19.4006	19.0114	21.4332	19.9868	19.3503	18.9157	18.9168	18.6696	18.688	20.757	19.7101	19.3565	19.7134	19.2472	19.7134	22.2755	19.426	24.1487	22.9487
3	20.9463	20.9806	20.8511	20.83	20.7888	19.3985	19.3485	18.8295	19.4154	19.3606	20.2002	20.0947	20.8707	20.0947	20.0947	18.1628	17.3659	16.7603	17.3653	20.1618	25.7746	22.0541	22.8385	19.9815	27.9385	37.0101	38.2405	36.5491	38.8117	35.9893	19.1082	18.6538	21.1936	19.8101	19.0876	18.4332	18.4453	18.211	18.2385	20.2984	19.6396	18.9923	19.6329	18.8728	19.6329	21.6918	18.8634	23.5861	22.3861
4	20.9292	20.6591	20.7153	20.8216	20.5062	19.0841	18.9352	18.3	19.1112	18.9842	19.9326	19.8427	20.6186	19.8427	19.8427	17.9633	17.4404	16.5459	17.3897	19.9473	25.7445	21.8466	22.8394	19.8079	27.9394	36.6768	37.7947	36.2936	38.5338	35.5717	18.7867	18.2542	20.8599	19.5752	18.8224	17.7031	17.7283	17.5588	17.5969	19.6462	19.5198	18.4823	19.4971	18.4078	19.4971	20.8882	18.1391	22.8618	21.6618
5	20.7894	20.1755	20.4594	20.7527	20.1077	18.7196	18.4726	17.768	18.7541	18.5591	19.5729	19.5169	20.2929	19.5169	19.5169	17.6439	17.3745	16.2327	17.2894	19.6341	25.8193	21.6389	22.905	19.6325	28.005	36.2936	37.247	35.9219	38.1529	35.0253	18.5014	17.8587	20.4998	19.3617	18.5892	16.806	16.8438	16.7815	16.8295	18.8689	19.324	17.8811	19.3105	17.8831	19.3105	19.9545	17.3078	22.0305	20.8305
6	20.6064	19.6174	20.1775	20.6684	19.663	18.3141	18.002	17.2412	18.3484	18.1107	19.1495	19.1572	19.9331	19.1572	19.1572	17.2094	17.136	15.8302	17.0377	19.2316	25.9876	21.4617	23.0314	19.479	28.1314	35.8736	36.6384	35.4698	37.6561	34.3903	18.3152	17.5157	20.1992	19.2162	18.4117	15.8731	15.92	15.9648	16.0203	18.0522	19.0552	17.2723	19.0886	17.3397	19.0886	18.9989	16.4453	21.168	19.968
7	20.4922	19.106	19.9903	20.6237	19.2531	17.8599	17.5404	16.7277	17.9034	17.6651	18.7295	18.8162	19.5921	18.8162	18.8162	16.6911	16.704	15.367	16.6282	18.7685	26.1991	21.3494	23.1942	19.3539	28.2942	35.4042	36.0265	34.972	37.0521	33.7222	18.2344	17.2518	20.0346	19.1465	18.2994	15.0292	15.08	15.1947	15.2541	17.2821	18.7773	16.7328	18.8475	16.8262	18.8475	18.1191	15.6214	20.3441	19.1441
8	20.5247	18.7571	19.9826	20.654	18.9355	17.3699	17.1066	16.2464	17.4235	17.2335	18.4016	18.5493	19.3253	18.5493	18.5493	16.1504	16.1073	14.8819	16.0769	18.2833	26.4063	21.2867	23.3497	19.2497	28.4497	34.9065	35.432	34.4475	36.372	33.0603	18.2207	17.0534	20.0362	19.1377	18.234	14.3498	14.3994	14.5321	14.5915	16.6196	18.53	16.2756	18.6136	16.3782	18.6136	17.3792	14.8735	19.5962	18.3962
9	20.706	18.6093	20.1571	20.7502	18.721	16.8591	16.7069	15.788	16.9043	16.8071	18.2275	18.4014	19.1773	18.4014	18.4014	15.6474	15.393	14.4123	15.42	17.8138	26.5586	21.2209	23.4546	19.1495	28.5546	34.4143	34.8565	33.9161	35.6369	32.4199	18.2252	16.8644	20.1625	19.1252	18.1714	13.8526	13.8969	13.9934	14.0498	16.0809	18.3146	15.9148	18.3986	15.9972	18.3986	16.7688	14.2028	18.9255	17.7255
10	20.9407	18.5878	20.4142	20.8515	18.5694	16.32	16.3147	15.2975	16.336	16.3629	18.2385	18.3856	19.1616	18.3856	18.3856	15.2183	14.6178	13.9791	14.7055	17.3805	26.5969	21.1178	23.4801	19.0253	28.5801	33.9201	34.2893	33.3779	34.8826	31.8547	18.1745	16.6233	20.3215	19.012	18.0616	13.4932	13.5309	13.5528	13.6049	15.6402	18.1543	15.6409	18.1841	15.6508	18.1841	16.2148	13.5785	18.3012	17.1012
11	21.0874	18.5449	20.5865	20.8613	18.4018	15.7183	15.8701	14.7169	15.7022	15.8665	18.4097	18.4726	19.2485	18.4726	18.4726	14.8616	13.8516	13.5757	13.9719	16.9771	26.5119	20.9607	23.4089	18.8522	28.5089	33.4282	33.7283	32.8197	34.1524	31.3806	18.0023	16.284	20.408	18.7431	17.8675	13.1795	13.2118	13.1597	13.2079	15.2471	17.9802	15.3675	17.9471	15.3029	17.9471	15.6454	12.9537	17.6764	16.4764
12	20.9987	18.348	20.5091	20.6903	18.133	15.0182	15.3194	14.0087	14.9831	15.28	18.6507	18.5953	19.3712	18.5953	18.5953	14.5249	13.1313	13.1716	13.2419	16.5731	26.3267	20.7283	23.235	18.6184	28.335	32.9243	33.2055	32.2356	33.4507	30.9629	17.6852	15.8267	20.3427	18.3147	17.5673	12.8259	12.8555	12.7586	12.8044	14.846	17.7051	15.0008	17.6651	14.9178	17.6651	14.9978	12.2891	17.0118	15.8118
13	20.5738	17.919	20.0932	20.2929	17.7108	14.2007	14.6247	13.1454	14.1645	14.5745	18.8363	18.6641	19.44	18.6641	18.6641	14.1334	12.4397	12.7139	12.5196	16.1154	26.0504	20.4215	22.9582	18.3174	28.0582	32.3826	32.7035	31.606	32.777	30.5774	17.25	15.2677	20.0798	17.7317	17.1586	12.3842	12.4142	12.3022	12.3478	14.3896	17.3448	14.5359	17.3074	14.4527	17.3074	14.2552	11.5598	16.2824	15.0824
14	19.8508	17.265	19.3777	19.6788	17.1326	13.2636	13.7747	12.1324	13.2518	13.7407	18.8411	18.5919	19.3678	18.5919	18.5919	13.6272	11.743	12.1457	11.7871	15.5472	25.6892	20.0518	22.576	17.945	27.676	31.7828	32.1621	30.9253	32.1273	30.1883	16.7241	14.6179	19.6286	17.0099	16.6605	11.8471	11.8795	11.7609	11.8083	13.8483	16.9047	13.9892	16.8666	13.8813	16.8666	13.4457	10.752	15.4747	14.2747
15	18.9538	16.4771	18.5144	18.9072	16.4345	12.2274	12.7867	11.0126	12.2652	12.7885	18.5824	18.319	19.0949	18.319	18.319	12.9297	11.0062	11.435	11.0218	14.8365	25.2128	19.6128	22.0865	17.5013	27.1865	31.0926	31.6195	30.2022	31.4506	29.7287	16.1314	13.882	19.0216	16.1699	16.1008	11.2114	11.2477	11.1305	11.1813	13.218	16.3658	13.3155	16.3581	13.2008	16.3581	12.5681	9.86967	14.5923	13.3923
16	18.0168	15.6541	17.6528	18.066	15.6731	11.1548	11.7013	9.83492	11.2316	11.7443	18.0489	17.8267	18.6027	17.8267	17.8267	12.0207	10.1889	10.5812	10.2127	13.9827	24.601	19.0987	21.4901	16.9893	26.5901	30.3155	31.0542	29.4571	30.7296	29.1646	15.5118	13.1051	18.2893	15.2478	15.5044	10.4728	10.5142	10.4236	10.4783	12.5111	15.7761	12.5105	15.7876	12.4153	15.7876	11.6068	8.9284	13.6511	12.4511
17	17.1411	14.8574	16.8764	17.2294	14.9	10.0852	10.5584	8.66409	10.1829	10.6459	17.2863	17.1419	17.9178	17.1419	17.1419	10.9712	9.30467	9.60923	9.37177	13.0107	23.8789	18.51	20.7839	16.4126	25.8839	29.4787	30.4109	28.695	29.9802	28.5034	14.8866	12.3274	17.4669	14.2835	14.8963	9.67436	9.72046	9.65236	9.71119	11.7398	15.1626	11.5983	15.1632	11.5301	15.1632	10.5859	7.94285	12.6655	11.4655
18	16.3678	14.112	16.17	16.4347	14.1398	9.03256	9.4035	7.55975	9.15218	9.53413	16.3751	16.3217	17.0976	15.9617	16.3217	9.86445	8.39452	8.57598	8.52865	11.9774	23.0683	17.8616	19.9771	15.7834	25.0771	28.5961	29.7479	27.9229	29.2126	27.7635	14.2683	11.5515	16.6045	13.3094	14.2946	8.84971	8.89954	8.83093	8.89367	10.9184	14.4923	10.6084	14.5007	10.5664	14.5007	9.54885	6.93089	11.6536	10.4536
19	15.6676	13.3996	15.4708	15.6756	13.3918	8.02029	8.28304	6.55731	8.15827	8.44702	15.4169	15.4324	16.2083	15.0724	15.4324	8.76743	7.53825	7.54964	7.71956	10.9511	22.1587	17.1681	19.0905	15.1104	24.1905	27.6993	29.1102	27.1509	28.4056	26.9881	13.6835	10.8053	15.7445	12.3593	13.7033	7.99069	8.04379	7.97962	8.04564	10.0671	13.7827	9.56338	13.8087	9.55572	13.8087	8.51793	5.91419	10.6369	9.07687
20	14.9804	12.6757	14.7546	14.913	12.6391	7.07369	7.22769	5.67912	7.20967	7.4191	14.4812	14.5328	15.3087	14.1728	14.5328	7.7635	6.79064	6.57739	6.96983	9.97885	21.1787	16.4668	18.1383	14.3935	23.2383	26.8361	28.4645	26.3779	27.5675	26.1956	13.1229	10.1015	14.9068	11.4525	13.119	7.10423	7.16014	7.10629	7.175	9.19372	13.0529	8.49664	13.0948	8.53385	13.0948	7.50831	4.90662	9.6293	7.7093
21	14.2213	11.9144	13.983	14.1007	11.8541	6.18523	6.26575	4.91352	6.30929	6.4736	13.6024	13.6624	14.4383	13.3024	13.6624	6.88902	6.14343	5.68189	6.28888	9.08336	20.168	15.7335	17.128	13.6319	22.228	26.0184	27.8235	25.5933	26.7208	25.4065	12.555	9.40076	14.0879	10.5669	12.5325	6.21626	6.27405	6.20532	6.27645	8.29275	12.3162	7.45724	12.3732	7.5346	12.3732	6.52335	3.90748	8.63015	6.71015
22	13.3277	11.0937	13.1166	13.202	11.0132	5.34219	5.41885	4.16617	5.44797	5.61423	12.7885	12.8345	13.6104	12.4745	12.8345	6.10988	5.55602	4.86431	5.66145	8.26577	19.1177	14.9255	16.0722	12.8245	21.1722	25.2354	27.2037	24.8139	25.8617	24.6386	11.9651	8.66582	13.2623	9.68186	11.9252	5.30772	5.36724	5.27559	5.349	7.36303	11.5932	6.48899	11.6516	6.58466	11.6516	5.54805	2.90694	7.62962	5.70962
23	12.3068	10.187	12.1744	12.1983	10.1061	4.53065	4.67599	3.41325	4.60682	4.82629	12.0228	12.043	12.819	12.043	12.043	5.38697	4.98978	4.1044	5.05537	7.50586	18.0167	14.0535	14.9826	11.9574	20.0826	24.4912	26.5287	24.0798	25.0199	23.8979	11.3361	7.88261	12.4117	8.7932	11.2791	4.34486	4.40679	4.31476	4.3904	6.4022	10.8847	5.61214	10.9335	5.69812	10.9335	4.55313	1.89874	6.62142	4.34142
24	11.1738	9.19499	11.1958	11.1005	9.13253	3.71369	3.9862	2.67315	3.76459	4.07562	11.2774	11.2714	12.0473	11.2714	11.2714	4.67949	4.4011	3.37226	4.44116	6.77373	16.8796	13.1314	13.8648	11.0263	18.9648	23.7755	25.7739	23.411	24.2484	23.1791	10.6469	7.06008	11.5084	7.88124	10.5849	3.34206	3.40653	3.31068	3.38881	5.39811	10.1744	4.81367	10.2215	4.87336	10.2215	3.51523	0.886299	5.60898	3.68898
25	9.9622	8.14061	10.1616	9.93857	8.10215	2.86791	3.28796	1.88554	2.90399	3.31548	10.5241	10.4982	11.2741	10.4982	10.4982	3.96394	3.76026	2.6446	3.80168	6.04606	15.7309	12.1314	12.7268	10.0469	17.8268	23.0755	24.9561	22.8101	23.5521	22.4316	9.89249	6.21344	10.5274	6.93847	9.83866	2.30008	2.36714	2.2537	2.33472	4.34114	9.46248	4.06391	9.5133	4.09472	9.5133	2.46732	-0.11945	4.60323	3.04323
26	8.7319	7.04632	9.05656	8.74296	7.02255	1.97408	2.51241	1.02577	2.01515	2.50739	9.74403	9.70528	10.4812	9.70528	9.70528	3.22836	3.07237	1.9066	3.13315	5.30806	14.5791	11.0776	11.578	9.02466	16.678	22.3974	24.1037	22.259	22.894	21.6195	9.08361	5.33892	9.47228	5.99855	9.0484	1.19585	1.2661	1.14655	1.23065	3.23398	8.75642	3.33347	8.80279	3.33965	8.80279	1.46114	-1.10235	3.62032	2.06032
27	7.51818	5.94185	7.9138	7.54464	5.89608	1.0392	1.61816	0.132217	1.0991	1.62758	8.92265	8.88324	9.65917	8.88324	8.88324	2.47155	2.35863	1.15123	2.44141	4.55269	13.4274	10.0288	10.4228	7.9554	15.5228	21.7276	23.2211	21.7235	22.261	20.7534	8.23417	4.42231	8.36098	5.08246	8.23057	0.0228383	0.0967993	-0.00610407	0.0811081	2.08133	8.05208	2.59577	8.0842	2.58652	8.0842	0.519305	-2.04088	2.68179	1.12179
28	6.32868	4.78898	6.77845	6.35361	4.72916	0.086496	0.635545	-0.847472	0.16393	0.671621	8.05825	8.03326	8.80919	8.03326	8.03326	1.69697	1.64714	0.375366	1.74064	3.77683	12.2731	8.94219	9.26011	6.84681	14.3601	21.0419	22.3379	21.1672	21.617	19.8333	7.38482	3.47119	7.20838	4.17142	7.40024	-1.19092	-1.11355	-1.19385	-1.10376	0.893581	7.33212	1.8368	7.35187	1.82027	7.35187	-0.361391	-2.9292	1.79347	0.593475
29	5.18225	3.56263	5.67636	5.15464	3.52994	-0.86661	-0.41284	-1.94451	-0.77622	-0.338528	7.16723	7.16216	7.93809	7.16216	7.16216	0.902628	0.942403	-0.420148	1.0459	2.98132	11.1032	7.78511	8.08642	5.70951	13.1864	20.325	21.4909	20.5749	20.9398	18.8595	6.55775	2.50011	6.05871	3.28475	6.56821	-2.4212	-2.34119	-2.39331	-2.30105	-0.305876	6.58141	1.04801	6.60026	1.03512	6.60026	-1.17742	-3.78074	0.941934	-0.258066
30	4.00702	2.306	4.60239	3.93317	2.30651	-1.80792	-1.49184	-3.0829	-1.70176	-1.37037	6.27416	6.28104	7.05696	6.28104	6.28104	0.0846467	0.256411	-1.23848	0.367448	2.16298	9.91769	6.58838	6.89809	4.54772	11.9981	19.5603	20.6618	19.9617	20.2321	17.8814	5.74084	1.51595	4.9476	2.45337	5.74276	-3.63866	-3.55722	-3.57357	-3.48033	-1.48613	5.80079	0.232671	5.82554	0.233614	5.82554	-1.97427	-4.6108	0.111879	-1.44812
31	2.73708	1.05026	3.56243	2.67963	1.09025	-2.72667	-2.53833	-4.25993	-2.6017	-2.39233	5.38852	5.40401	6.17993	5.40401	5.40401	-0.749211	-0.401336	-2.08164	-0.290366	1.31982	8.71058	5.39118	5.69842	3.3848	10.7984	18.7344	19.8187	19.3475	19.5023	16.935	4.92348	0.549401	3.89606	1.65632	4.91924	-4.80143	-4.72033	-4.7074	-4.61461	-2.61997	4.99841	-0.592283	5.02968	-0.579315	5.02968	-2.79656	-5.43078	-0.708108	-2.26811
32	1.4108	-0.175312	2.55793	1.39578	-0.0694428	-3.58852	-3.54105	-5.4331	-3.46818	-3.36834	4.51702	4.54279	5.31871	4.54279	4.54279	-1.62012	-1.03364	-2.94128	-0.924086	0.460189	7.48582	4.21986	4.49896	2.25678	9.59896	17.8608	18.9306	18.7481	18.755	16.004	4.10692	-0.359071	2.91501	0.884508	4.08729	-5.87844	-5.79959	-5.77284	-5.68196	-3.68541	4.17844	-1.41175	4.22163	-1.3931	4.22163	-3.63097	-6.25023	-1.52756	-3.08756
33	0.0609847	-1.29235	1.58514	0.122579	-1.1362	-4.41318	-4.47427	-6.52533	-4.2873	-4.2762	3.67312	3.70278	4.4787	3.70278	3.70278	-2.51882	-1.64193	-3.8053	-1.53225	-0.403833	6.27479	3.12762	3.31281	1.1902	8.41281	16.9481	18.0015	18.1603	17.9871	15.0752	3.26723	-1.19409	1.98751	0.146941	3.24523	-6.86009	-6.78497	-6.75571	-6.66803	-4.66827	3.35283	-2.22784	3.41175	-2.19191	3.41175	-4.46132	-7.06329	-2.34061	-3.90061
34	-1.23702	-2.23582	0.645334	-1.07978	-2.08822	-5.19903	-5.29287	-7.51274	-5.04719	-5.10521	2.86111	2.8888	3.66472	2.8888	2.8888	-3.39555	-2.2262	-4.66144	-2.11505	-1.25998	5.10591	2.14497	2.15981	0.199872	7.25981	15.9843	17.0452	17.5607	17.1913	14.1441	2.39801	-1.98265	1.08693	-0.575781	2.39595	-7.74841	-7.67794	-7.65146	-7.56795	-5.56402	2.54116	-3.02092	2.60628	-2.96442	2.60628	-5.27466	-7.85615	-3.13347	-5.05347
35	-2.35897	-3.0278	-0.265856	-2.17017	-2.91733	-5.90352	-6.03113	-8.431	-5.75032	-5.84365	2.07412	2.10666	2.88259	2.10666	2.10666	-4.23546	-2.78439	-5.48496	-2.673	-2.0835	3.98697	1.2555	1.06357	-0.709984	6.16357	14.9736	16.0628	16.927	16.3699	13.2053	1.53053	-2.74241	0.201979	-1.29834	1.54207	-8.55299	-8.48758	-8.46391	-8.38511	-6.37647	1.75138	-3.76138	1.81078	-3.70419	1.81078	-6.03953	-8.6205	-3.89783	-5.45783
36	-3.2747	-3.70981	-1.15796	-3.12326	-3.63644	-6.52611	-6.68342	-9.31424	-6.39164	-6.50038	1.31861	1.35856	2.13448	1.35856	1.35856	-5.02993	-3.31534	-6.25363	-3.20584	-2.85216	2.94557	0.439527	0.0387291	-1.54859	5.13873	13.9258	15.0573	16.2516	15.5268	12.2533	0.677075	-3.44063	-0.666306	-2.0075	0.693425	-9.28019	-9.21993	-9.20437	-9.13038	-7.11694	0.971049	-4.45481	1.03305	-4.4059	1.03305	-6.76087	-9.34866	-4.62598	-6.18598
37	-4.04117	-4.32088	-2.03759	-3.946	-4.2751	-7.10418	-7.23323	-10.1794	-6.96369	-7.09747	0.606351	0.645415	1.42134	0.645415	0.645415	-5.73772	-3.8234	-6.96349	-3.71635	-3.56203	2.00461	-0.329425	-0.910158	-2.33294	4.18984	12.8433	14.0362	15.5301	14.66	11.2867	-0.162506	-4.0584	-1.51719	-2.69464	-0.137293	-9.94069	-9.88539	-9.88896	-9.81945	-7.80153	0.200944	-5.11064	0.279808	-5.07051	0.279808	-7.45274	-10.0397	-5.31701	-6.87701
38	-4.70445	-4.88786	-2.89705	-4.6815	-4.86005	-7.61975	-7.75791	-11.0125	-7.48833	-7.65291	-0.0674126	-0.0302254	0.745699	-0.0302254	-0.0302254	-6.36213	-4.30617	-7.61288	-4.20793	-4.21142	1.15058	-1.0654	-1.78338	-3.08032	3.31662	11.7492	12.9943	14.7724	13.7748	10.3079	-0.975976	-4.62117	-2.3397	-3.34146	-0.940304	-10.5624	-10.5113	-10.5323	-10.4668	-8.44491	-0.535805	-5.73636	-0.445741	-5.70622	-0.445741	-8.1021	-10.7008	-5.97816	-7.53816
39	-5.3507	-5.42917	-3.73337	-5.37672	-5.40474	-8.05932	-8.27834	-11.8079	-7.99615	-8.2008	-0.7046	-0.668789	0.107135	-0.668789	-0.668789	-6.94489	-4.77872	-8.2008	-4.6826	-4.79933	0.361473	-1.77678	-2.5899	-3.80679	2.5101	10.6851	11.923	13.9656	12.8777	9.32651	-1.75558	-5.17336	-3.12694	-3.93528	-1.70478	-11.1714	-11.1233	-11.1472	-11.0849	-9.0598	-1.22504	-6.34396	-1.13884	-6.32084	-1.13884	-8.72983	-11.3326	-6.60996	-7.80996
40	-6.03647	-5.95251	-4.54032	-6.05909	-5.91274	-8.52668	-8.80832	-12.5588	-8.50755	-8.7688	-1.30408	-1.27431	-0.498382	-1.27431	-1.27431	-7.48242	-5.24226	-8.73488	-5.14302	-5.33342	-0.37912	-2.48141	-3.34359	-4.52425	1.75641	9.66412	10.8307	13.0866	11.9494	8.35022	-2.48453	-5.72795	-3.86288	-4.48419	-2.41978	-11.7699	-11.7241	-11.7459	-11.6861	-9.65846	-1.87636	-6.93993	-1.79581	-6.91981	-1.79581	-9.34525	-11.9316	-7.20889	-8.40889
41	-6.75079	-6.43329	-5.30755	-6.73883	-6.38375	-9.06521	-9.42288	-13.2477	-9.03411	-9.34694	-1.8742	-1.84927	-1.07334	-1.84927	-1.84927	-7.96949	-5.68874	-9.22275	-5.59315	-5.82129	-1.08703	-3.19284	-4.05895	-5.24164	1.04105	8.68568	9.73004	12.1469	10.9732	7.36393	-3.14531	-6.31922	-4.54624	-4.98964	-3.08034	-12.3546	-12.3107	-12.3301	-12.2724	-10.2427	-2.49447	-7.52794	-2.42042	-7.50316	-2.42042	-9.91986	-12.5008	-7.77808	-8.97808
42	-7.45304	-6.86086	-6.02583	-7.40906	-6.81667	-9.66119	-10.0732	-13.9608	-9.57795	-9.91955	-2.42124	-2.39667	-1.62075	-2.39667	-2.39667	-8.40815	-6.12545	-9.66367	-6.03213	-6.2622	-1.76385	-3.91671	-4.75	-5.96557	0.35	7.7555	8.63748	11.165	9.93517	6.36517	-3.73752	-6.97814	-5.1792	-5.45478	-3.69022	-12.934	-12.8913	-12.8881	-12.8323	-10.8007	-3.08391	-8.10547	-3.02156	-8.06867	-3.02156	-10.4474	-13.0401	-8.31741	-9.51741
43	-8.10317	-7.24291	-6.69879	-8.05026	-7.21397	-10.2525	-10.6486	-14.7763	-10.1129	-10.4612	-2.94222	-2.92133	-2.14541	-3.28133	-2.92133	-8.80148	-6.55685	-10.0591	-6.46101	-6.65766	-2.42624	-4.65237	-5.42603	-6.69397	-0.326027	6.86848	7.5668	10.1629	8.83314	5.38156	-4.27873	-7.66865	-5.69938	-5.87904	-4.26277	-13.4837	-13.4426	-13.4063	-13.3527	-11.3189	-3.65881	-8.65315	-3.60617	-8.61484	-3.60617	-10.948	-13.5473	-8.82466	-10.0247
44	-8.70184	-7.59377	-7.32878	-8.64306	-7.58707	-10.7785	-11.1414	-15.6878	-10.6004	-10.9284	-3.44162	-3.42707	-2.65115	-3.78707	-3.42707	-9.14947	-6.97361	-10.419	-6.884	-7.01754	-3.09376	-5.39639	-6.09414	-7.41653	-0.994144	5.97103	6.51094	9.17664	7.69678	4.43169	-4.805	-8.34572	-6.07702	-6.26272	-4.8162	-13.9612	-13.9229	-13.8751	-13.8241	-11.7877	-4.23075	-9.17149	-4.18015	-9.13878	-4.18015	-11.4265	-14.0276	-9.30494	-10.5049
45	-9.24244	-7.93902	-7.91936	-9.1832	-7.95064	-11.2015	-11.5164	-16.6575	-11.0117	-11.3028	-3.92739	-3.91747	-3.14154	-4.63747	-3.91747	-9.45968	-7.38666	-10.7566	-7.30177	-7.35515	-3.75925	-6.1234	-6.76477	-8.12156	-1.66477	5.03898	5.47137	8.23121	6.56107	3.52779	-5.34727	-8.99119	-6.39395	-6.62219	-5.36684	-14.361	-14.3263	-14.283	-14.2351	-12.1955	-4.79943	-9.6708	-4.75037	-9.63935	-4.75037	-11.8815	-14.491	-9.76828	-10.9683
46	-9.7148	-8.29876	-8.45585	-9.67959	-8.31543	-11.5028	-11.7588	-17.6107	-11.3466	-11.6065	-4.4029	-4.39744	-3.62152	-5.11744	-4.39744	-9.76893	-7.80368	-11.0843	-7.71676	-7.68283	-4.42762	-6.80564	-7.44558	-8.80029	-2.34558	4.09547	4.41647	7.2726	5.45399	2.72367	-5.91247	-9.5618	-6.71895	-6.97513	-5.92638	-14.6984	-14.6676	-14.6248	-14.5806	-12.5373	-5.36435	-10.1476	-5.32179	-10.1192	-5.32179	-12.3213	-14.942	-10.2193	-11.4193
47	-10.1538	-8.67874	-8.92639	-10.1395	-8.68901	-11.7173	-11.9457	-18.4585	-11.6327	-11.8702	-4.87321	-4.8712	-4.09527	-5.5912	-4.8712	-10.0962	-8.21432	-11.4164	-8.13218	-8.01491	-5.11697	-7.44188	-8.13922	-9.44682	-3.03922	3.15503	3.35741	6.25804	4.40429	2.01183	-6.49073	-10.0243	-7.06507	-7.33397	-6.49099	-14.9733	-14.9465	-14.9087	-14.8683	-12.8213	-5.93499	-10.6083	-5.89631	-10.5793	-5.89631	-12.7641	-15.3803	-10.6576	-11.8576
48	-10.5851	-9.06686	-9.33847	-10.5718	-9.0732	-11.9273	-12.1668	-19.172	-11.9043	-12.1283	-5.34208	-5.34099	-4.56506	-5.70099	-5.34099	-10.4399	-8.6318	-11.7668	-8.54738	-8.36536	-5.83027	-8.046	-8.85288	-10.0667	-3.75288	2.24714	2.30892	5.19299	3.42266	1.27601	-7.07642	-10.4198	-7.48328	-7.72321	-7.04505	-15.1927	-15.1699	-15.1456	-15.1088	-13.0582	-6.51594	-11.0523	-6.47299	-11.0197	-6.47299	-13.2034	-15.8051	-11.0824	-12.6424
49	-11.0014	-9.46168	-9.69527	-10.9867	-9.4649	-12.2089	-12.4599	-19.7733	-12.1949	-12.4114	-5.81039	-5.80768	-5.03175	-6.16768	-5.80768	-10.8098	-9.05069	-12.1375	-8.96004	-8.73607	-6.56199	-8.62907	-9.59539	-10.6751	-4.49539	1.45132	1.26042	4.08995	2.48948	0.474957	-7.62808	-10.7588	-8.00155	-8.16472	-7.57172	-15.3812	-15.3617	-15.3422	-15.3087	-13.2548	-7.10335	-11.4719	-7.04745	-11.4406	-7.04745	-13.6179	-16.2122	-11.4895	-13.0495
50	-11.4037	-9.85996	-10.0036	-11.3874	-9.85901	-12.5596	-12.8072	-20.2949	-12.5249	-12.732	-6.27635	-6.27032	-5.4944	-6.27032	-6.27032	-11.2119	-9.46266	-12.5244	-9.36974	-9.12293	-7.32753	-9.22299	-10.3741	-11.285	-5.27414	0.773343	0.234153	2.9857	1.59551	-0.360693	-8.11754	-11.05	-8.55244	-8.66386	-8.06672	-15.5453	-15.5286	-15.5073	-15.4768	-13.4199	-7.68282	-11.873	-7.61169	-11.8391	-7.61169	-14.0055	-16.5902	-11.8675	-13.4275
51	-11.7895	-10.2572	-10.2783	-11.7745	-10.251	-12.9561	-13.174	-20.7742	-12.8945	-13.0835	-6.73636	-6.72689	-5.95097	-6.72689	-6.72689	-11.6225	-9.86699	-12.9239	-9.77592	-9.52245	-8.14017	-9.84724	-11.1963	-11.9042	-6.09632	0.143795	-0.722613	1.94237	0.738346	-1.24206	-8.54584	-11.3645	-9.06113	-9.21415	-8.53603	-15.6813	-15.6671	-15.6524	-15.6243	-13.565	-8.23668	-12.2521	-8.15723	-12.2132	-8.15723	-14.3567	-16.9444	-12.2218	-13.7818
52	-12.1574	-10.6493	-10.5175	-12.1519	-10.6354	-13.3669	-13.5488	-21.2103	-13.2868	-13.4459	-7.18642	-7.17456	-6.39863	-7.17456	-7.17456	-12.0305	-10.2628	-13.3273	-10.1813	-9.92582	-9.01076	-10.4917	-12.0676	-12.5345	-6.96765	-0.444604	-1.61076	0.994175	-0.0815469	-2.15194	-8.96572	-11.7394	-9.45843	-9.8058	-8.99354	-15.7991	-15.7869	-15.7853	-15.759	-13.6978	-8.75617	-12.6009	-8.67573	-12.5632	-8.67573	-14.6541	-17.2931	-12.5704	-14.1304
53	-12.5205	-11.0267	-10.7174	-12.5202	-11.0054	-13.7756	-13.9245	-21.5858	-13.6798	-13.8009	-7.62495	-7.61068	-6.83475	-7.61068	-7.61068	-12.4375	-10.6627	-13.7212	-10.5881	-10.3198	-9.94113	-11.142	-12.9869	-13.1678	-7.88692	-1.02034	-2.44513	0.128515	-0.865247	-2.99477	-9.42295	-12.1388	-9.78619	-10.4151	-9.45954	-15.9182	-15.9074	-15.9071	-15.8823	-13.8197	-9.24364	-12.9228	-9.16174	-12.887	-9.16174	-14.9746	-17.6439	-12.9212	-14.1212
54	-12.8881	-11.384	-10.8982	-12.8771	-11.3501	-14.1702	-14.2716	-21.9024	-14.0539	-14.1375	-8.04871	-8.03373	-7.25781	-8.03373	-8.03373	-12.8267	-11.0778	-14.0947	-10.9955	-10.6932	-10.9186	-11.7804	-13.9467	-13.793	-8.84667	-1.55538	-3.19787	-0.590208	-1.53461	-3.74715	-9.91566	-12.5448	-10.1311	-11.0131	-9.95643	-16.0452	-16.0351	-16.0097	-15.9864	-13.9223	-9.69583	-13.2217	-9.6157	-13.183	-9.6157	-15.361	-17.9993	-13.2766	-14.4766
55	-13.2454	-11.7097	-11.0585	-13.217	-11.6579	-14.5245	-14.5823	-22.1539	-14.3953	-14.4458	-8.45694	-8.44255	-7.66662	-8.44255	-8.44255	-13.1816	-11.4962	-14.438	-11.4007	-11.0366	-11.9239	-12.3893	-14.9286	-14.4028	-9.82864	-1.98474	-3.91162	-1.13501	-2.04327	-4.44791	-10.4475	-12.9593	-10.4991	-11.5267	-10.4869	-16.1546	-16.1454	-16.0709	-16.0494	-13.9834	-10.1129	-13.492	-10.0404	-13.4492	-10.0404	-15.7596	-18.3533	-13.6307	-14.8307
56	-13.574	-11.9807	-11.1824	-13.5251	-11.9178	-14.8266	-14.8567	-22.3237	-14.6921	-14.717	-8.85164	-8.8398	-8.06387	-8.8398	-8.8398	-13.4896	-11.904	-14.7412	-11.7933	-11.3397	-12.9389	-12.9737	-15.9058	-14.9923	-10.8058	-2.31481	-4.60038	-1.56427	-2.44115	-5.11715	-11.0303	-13.3674	-10.9024	-11.9129	-11.0331	-16.1943	-16.1873	-16.0544	-16.0361	-13.967	-10.5065	-13.7322	-10.437	-13.6802	-10.437	-16.134	-18.6572	-13.9345	-15.1345
57	-13.8571	-12.1886	-11.2672	-13.7773	-12.1123	-15.0739	-15.0907	-22.4183	-14.9337	-14.9473	-9.2305	-9.23189	-8.45597	-9.23189	-9.23189	-13.7475	-12.2889	-14.9967	-12.1576	-11.5952	-13.9206	-13.5403	-16.8523	-15.562	-11.7523	-2.57704	-5.24725	-1.91221	-2.75607	-5.73785	-11.6183	-13.7592	-11.3857	-12.2017	-11.5801	-16.1048	-16.1023	-15.916	-15.9026	-13.8286	-10.8796	-13.9321	-10.8098	-13.8665	-10.8098	-16.4242	-18.8405	-14.1178	-15.3178
58	-14.0609	-12.326	-11.2877	-13.9471	-12.221	-15.2599	-15.2802	-22.456	-15.1132	-15.131	-9.61118	-9.62359	-8.84767	-9.62359	-9.62359	-13.9533	-12.6259	-15.201	-12.4805	-11.7995	-14.827	-14.0896	-17.7446	-16.1149	-12.6446	-2.78586	-5.85625	-2.19685	-2.99472	-6.31255	-12.1536	-14.138	-11.8834	-12.4382	-12.1093	-15.8361	-15.8408	-15.6159	-15.6096	-13.5285	-11.2268	-14.0777	-11.1645	-13.9956	-11.1645	-16.4936	-18.8505	-14.1278	-15.6878
59	-14.149	-12.3566	-11.1983	-14.0069	-12.2231	-15.3781	-15.4233	-22.4438	-15.2235	-15.2555	-10.0092	-10.0195	-9.24355	-10.0195	-10.0195	-14.1041	-12.899	-15.3556	-12.7539	-11.9542	-15.6513	-14.6291	-18.5578	-16.6491	-13.4578	-3.02484	-6.42898	-2.49733	-3.24978	-6.83884	-12.6507	-14.4777	-12.2909	-12.6518	-12.5928	-15.3531	-15.3675	-15.1187	-15.1216	-13.0313	-11.5597	-14.1532	-11.5017	-14.0519	-11.5017	-16.2777	-18.6438	-13.9211	-15.4811
60	-14.0942	-12.2531	-10.9637	-13.9324	-12.094	-15.4218	-15.5009	-22.3729	-15.2536	-15.3025	-10.4154	-10.4252	-9.64925	-10.4252	-10.4252	-14.2029	-13.1111	-15.4621	-12.9723	-12.0607	-16.3853	-15.1535	-19.2799	-17.1615	-14.1799	-3.3466	-6.93923	-2.86878	-3.58261	-7.29668	-13.0938	-14.7229	-12.5878	-12.8876	-13.0071	-14.6542	-14.6802	-14.3965	-14.4109	-12.3091	-11.8862	-14.1375	-11.8185	-14.021	-11.8185	-15.8094	-18.1982	-13.4756	-15.0356
61	-13.8733	-11.991	-10.561	-13.7054	-11.8089	-15.378	-15.4791	-22.2212	-15.1881	-15.2496	-10.8311	-10.8385	-10.0626	-10.8385	-10.8385	-14.2629	-13.2711	-15.5174	-13.1331	-12.1159	-17.0046	-15.6451	-19.9121	-17.6575	-14.8121	-3.69132	-7.38618	-3.27499	-3.95195	-7.70723	-13.4475	-14.8331	-12.758	-13.1835	-13.3412	-13.7082	-13.7476	-13.4393	-13.4668	-11.3519	-12.1925	-14.0136	-12.1117	-13.8913	-12.1117	-15.1006	-17.5294	-12.8068	-14.3668
62	-13.4843	-11.543	-9.97823	-13.312	-11.3512	-15.2247	-15.3258	-21.9592	-15.0087	-15.073	-11.259	-11.2522	-10.4763	-11.2522	-11.2522	-14.2801	-13.3808	-15.5133	-13.2318	-12.1119	-17.5315	-16.1024	-20.4469	-18.1389	-15.3469	-4.02425	-7.78454	-3.67934	-4.3348	-8.0954	-13.6901	-14.7738	-12.7935	-13.5025	-13.5811	-12.4938	-12.5485	-12.2528	-12.2943	-10.1654	-12.4639	-13.7774	-12.3732	-13.6535	-12.3732	-14.1966	-16.6699	-11.9472	-13.5072
63	-12.9262	-10.9007	-9.21516	-12.7459	-10.7129	-14.9322	-15.0156	-21.559	-14.6911	-14.7546	-11.6781	-11.6563	-10.8804	-11.6563	-11.6563	-14.2294	-13.43	-15.4375	-13.2577	-12.0361	-17.9876	-16.5694	-20.875	-18.5976	-15.775	-4.40049	-8.13274	-4.05973	-4.7205	-8.46315	-13.8238	-14.5177	-12.6881	-13.7775	-13.7132	-11.0502	-11.1202	-10.8563	-10.912	-8.76884	-12.6927	-13.4294	-12.5901	-13.2996	-12.5901	-13.1497	-15.6472	-10.9245	-12.1245
64	-12.1821	-10.068	-8.30871	-12.0138	-9.90563	-14.4812	-14.5402	-21.0033	-14.213	-14.283	-12.0774	-12.0365	-11.2605	-12.0365	-12.0365	-14.084	-13.3925	-15.2701	-13.1938	-11.8686	-18.3256	-17.0363	-21.1855	-19.0247	-16.0855	-4.83166	-8.43348	-4.42237	-5.10155	-8.82268	-13.8505	-14.0687	-12.4384	-13.9635	-13.7253	-10.3385	-10.4083	-10.2739	-10.328	-8.18642	-12.867	-12.9644	-12.7501	-12.8217	-12.7501	-11.98	-14.4886	-9.76587	-10.9659
65	-11.2636	-9.06176	-7.3136	-11.1296	-8.96043	-13.8339	-13.9092	-20.2856	-13.5664	-13.6521	-12.436	-12.3807	-11.6048	-12.3807	-12.3807	-13.8238	-13.2404	-14.9891	-13.0199	-11.5876	-18.5259	-17.4466	-21.3508	-19.4128	-16.2508	-5.25101	-8.67076	-4.76834	-5.46864	-9.1918	-13.7539	-13.4485	-12.0239	-14.0464	-13.6042	-9.00811	-9.08552	-8.94084	-9.00339	-6.85341	-12.9709	-12.368	-12.8418	-12.2109	-12.8418	-10.6958	-13.2155	-8.4928	-9.6928
66	-10.2126	-7.95468	-6.27866	-10.1174	-7.91636	-12.9877	-13.1211	-19.4313	-12.757	-12.867	-12.7318	-12.6861	-11.9102	-12.6861	-12.6861	-13.4257	-12.9517	-14.5785	-12.7179	-11.177	-18.5569	-17.7807	-21.3344	-19.7421	-16.2344	-5.62252	-8.82205	-5.0851	-5.81933	-9.53146	-13.508	-12.6641	-11.4228	-13.988	-13.3311	-7.63118	-7.71467	-7.53971	-7.60938	-5.45227	-12.9925	-11.6237	-12.8537	-11.4567	-12.8537	-9.30738	-11.8416	-7.11893	-8.31893
67	-9.06346	-6.81701	-5.23689	-9.01475	-6.81917	-11.9916	-12.1712	-18.4785	-11.8016	-11.9445	-12.9805	-12.9537	-12.1778	-12.9537	-12.9537	-12.8751	-12.5113	-14.0289	-12.2772	-10.6274	-18.358	-18.0427	-21.1118	-19.9896	-16.0118	-5.91246	-8.86944	-5.37111	-6.15367	-9.8132	-13.0846	-11.7246	-10.6297	-13.7546	-12.8855	-6.1521	-6.24202	-6.09539	-6.17078	-4.00796	-12.9224	-10.7233	-12.7748	-10.5526	-12.7748	-7.83118	-10.3781	-5.65546	-6.85546
68	-7.8654	-5.68038	-4.21071	-7.86208	-5.71275	-10.885	-11.09	-17.4636	-10.7393	-10.9073	-13.2049	-13.1988	-12.4228	-13.1988	-13.1988	-12.1764	-11.9198	-13.3351	-11.6982	-9.93365	-17.9054	-18.216	-20.6626	-20.1455	-15.5626	-6.01309	-8.78721	-5.63088	-6.47131	-10.0197	-12.4583	-10.6628	-9.65855	-13.3405	-12.2696	-4.63148	-4.7266	-4.60721	-4.6874	-2.51978	-12.7521	-13.6399	-12.5951	-13.4538	-12.5951	-6.28031	-8.83676	-4.11408	-5.31408
69	-6.66864	-4.58203	-3.19981	-6.69124	-4.61955	-9.70433	-9.92757	-20.019	-9.61885	-9.78648	-13.4155	-13.4466	-12.6707	-13.4466	-13.4466	-11.3362	-11.1888	-12.4967	-10.991	-9.09521	-17.2129	-18.2741	-19.977	-20.203	-14.877	-5.85435	-8.55214	-5.85077	-6.76586	-10.1205	-11.6225	-9.51639	-8.52234	-12.738	-11.5076	-3.11693	-3.21534	-3.08453	-3.1687	-0.9971	-12.4724	-12.7203	-12.3048	-12.5436	-12.3048	-4.66267	-7.2336	-2.51093	-3.71093
70	-5.50027	-3.52965	-2.20633	-5.52203	-3.54553	-8.52229	-7.56534	-19.0409	-8.4763	-7.44934	-13.6612	-13.7153	-12.9394	-14.0753	-13.7153	-9.39036	-10.3453	-10.5757	-10.1715	-7.17423	-16.2797	-18.226	-19.0725	-20.139	-13.9725	-5.45361	-8.17335	-6.03814	-7.08315	-10.0886	-10.6748	-8.32103	-7.25376	-11.9388	-10.6324	-1.5672	-1.66861	-1.5619	-1.64869	0.52553	-12.0726	-11.632	-11.8956	-11.4801	-11.8956	-2.98888	-5.58887	-0.866195	-2.06619
71	-4.35843	-2.48867	-1.21988	-4.3617	-2.49176	-9.40033	-6.351	-18.0485	-9.28715	-6.25851	-13.9709	-14.0198	-13.2439	-14.3798	-14.0198	-8.52931	-10.6541	-9.71456	-10.4609	-6.31309	-15.1291	-18.068	-17.9757	-19.9192	-12.8757	-4.83266	-7.65101	-6.19567	-7.41609	-9.90236	-9.69802	-7.11731	-5.89998	-10.9646	-9.68693	-0.0177968	-0.121177	-0.0525574	-0.140757	2.03488	-11.5411	-10.4021	-11.36	-10.2836	-11.36	-1.2916	-3.92484	0.797838	-0.402162
72	-3.2174	-1.44692	-0.215539	-3.20922	-1.44916	-8.10915	-5.14912	-17.0742	-8.02193	-5.05997	-14.3239	-14.3711	-13.5952	-14.7311	-14.3711	-7.55158	-9.92381	-8.73681	-9.73199	-5.33534	-13.8356	-17.7228	-16.7085	-19.5192	-11.6085	-4.0402	-6.97049	-6.38192	-7.67507	-9.53505	-8.70819	-5.93168	-4.49332	-9.84992	-8.71637	1.46105	1.35804	1.44626	1.35738	3.53369	-10.8763	-9.06057	-10.6929	-8.98931	-10.6929	0.392484	-2.26622	2.45646	0.896457
73	-2.06377	-0.411554	0.811085	-2.05739	-0.406003	-6.81148	-3.95793	-16.119	-6.7417	-3.86515	-14.7273	-14.7593	-13.9834	-15.1193	-14.7593	-6.45897	-9.09073	-7.64333	-8.88979	-4.24187	-12.4212	-17.1169	-15.298	-18.9162	-10.198	-3.12389	-6.15284	-6.62118	-7.80089	-8.95981	-7.73112	-4.78531	-3.06519	-8.63012	-7.72418	2.91525	2.81306	2.92884	2.83989	5.01627	-10.0738	-7.65758	-9.89752	-7.6357	-9.89752	2.03985	-0.641351	4.08133	2.52133
74	-0.906211	0.631012	1.87789	-0.900035	0.642216	-5.52644	-2.77315	-15.1664	-5.46027	-2.67378	-15.1722	-15.1547	-14.3787	-15.5147	-15.1547	-5.24647	-8.14013	-6.43756	-7.93175	-3.03609	-10.8769	-16.2742	-13.7761	-18.0892	-8.67612	-2.13495	-5.25166	-6.8353	-7.75107	-8.17186	-6.76973	-3.6845	-1.67358	-7.34518	-6.68322	4.37715	4.27532	4.39413	4.30555	6.48157	-10.3298	-6.24884	-10.141	-6.2592	-10.141	3.63043	0.926371	5.64905	4.08905
75	0.258864	1.68611	3.00348	0.261962	1.69936	-4.2555	-1.59121	-14.1984	-4.18416	-1.47638	-15.6019	-15.5252	-14.7493	-15.5252	-15.5252	-3.92298	-7.06637	-5.12637	-6.85246	-1.7249	-9.22731	-15.2111	-12.1609	-17.0456	-7.06093	-1.12043	-7.91229	-6.9517	-7.4438	-7.20381	-5.71387	-2.62503	-0.35301	-6.03375	-5.57567	5.84571	5.74396	5.85064	5.7625	7.93808	-9.32116	-4.86402	-9.15478	-4.89295	-9.15478	5.13547	2.42299	7.14566	5.58566
76	1.42833	2.75242	4.17856	1.42672	2.77175	-2.99317	-0.394167	-13.1986	-2.91164	-0.263252	-15.9479	-15.8291	-15.0532	-15.8291	-15.8291	-2.50045	-5.86395	-3.72081	-5.64826	-0.31934	-7.51967	-13.9327	-10.4703	-15.8177	-5.37026	-0.0953738	-6.84307	-6.91251	-6.8651	-6.11371	-4.49318	-1.60419	0.910385	-4.72989	-4.38825	7.30868	7.20711	7.29086	7.2034	9.37829	-8.19085	-3.51962	-8.05822	-3.55864	-8.05822	6.54701	3.83955	8.56223	7.00223
77	2.59259	3.83878	5.37492	2.59488	3.86341	-1.72863	0.837894	-12.15	-1.636	0.97142	-16.1766	-16.0206	-15.2447	-16.0206	-16.0206	-0.995643	-4.52739	-2.235	-4.32322	1.16647	-5.7596	-12.5051	-8.73704	-14.4345	-3.63704	0.939967	-5.71314	-6.62095	-6.10566	-7.16221	-3.17044	-0.592763	2.12623	-3.45326	-3.11224	8.7436	8.64282	8.69563	8.60945	10.7831	-6.97173	-2.22931	-6.88326	-2.26014	-6.88326	7.87556	5.17141	9.89408	8.69408
78	3.76003	4.95041	6.56105	3.76651	4.97546	-0.448862	2.1077	-11.0503	-0.350972	2.22938	-16.247	-16.0686	-15.2927	-16.0686	-16.0686	0.568845	-3.06974	-0.683119	-2.88862	2.71835	-3.96781	-10.9773	-6.99548	-12.9338	-1.89548	1.99519	-4.58382	-6.03476	-5.21104	-6.12935	-1.79404	0.454232	3.29907	-2.20051	-1.77213	10.1163	10.0175	10.0445	9.96051	12.132	-5.71403	-0.986032	-5.6626	-0.989921	-5.6626	9.1227	6.42205	11.1447	9.94473
79	4.93456	6.08933	7.73269	4.94087	6.10417	0.851764	3.40021	-9.9109	0.946976	3.5045	-16.1295	-15.967	-15.1911	-15.967	-15.967	2.18256	-1.5149	0.918602	-1.36499	4.32007	-2.21078	-9.35792	-5.27029	-11.3637	-0.170286	3.106	-3.48704	-5.23739	-4.20896	-5.10932	-0.389675	1.52998	4.46387	-0.958173	-0.408507	11.401	11.3056	11.3171	11.2363	13.4045	-4.45506	0.243626	-4.42956	0.265799	-4.42956	10.2897	7.59907	12.3218	11.1218
80	6.11702	7.24637	8.89977	6.11546	7.2394	2.16963	4.69856	-8.74424	2.25607	4.7825	-15.8421	-15.7237	-14.9478	-15.7237	-15.7237	3.83642	0.106633	2.55352	0.219656	5.95498	-0.519535	-7.70767	-3.58413	-9.75768	1.51587	4.30609	-2.41131	-4.28053	-3.12911	-4.07527	0.986676	2.6298	5.64179	0.282607	0.951697	12.5902	12.4992	12.4971	12.4207	14.5846	-3.21785	1.4871	-3.21061	1.52688	-3.21061	11.3887	8.70788	13.4306	12.2306
81	7.30017	8.39594	10.038	7.28214	8.36929	3.49657	5.98144	-7.56569	3.57022	6.04648	-15.4399	-15.3548	-14.5788	-15.7148	-15.3548	5.50816	1.75419	4.20883	1.83674	7.61029	1.1063	-6.0826	-1.95403	-8.13865	3.14597	5.6202	-1.32233	-3.21033	-1.98116	-3.00384	2.32495	3.78557	6.81742	1.54344	2.28844	13.6714	13.586	13.5792	13.5079	15.6666	-2.02563	2.75898	-2.02006	2.81244	-2.02006	12.4321	9.75395	14.4766	13.2766
82	8.46553	9.51494	11.1338	8.43024	9.47733	4.81686	7.22793	-6.39747	4.88124	7.2823	-14.9598	-14.8849	-14.109	-15.2449	-14.8849	7.17894	3.39584	5.86942	3.46021	9.27089	2.67118	-4.47479	-0.380373	-6.53014	4.71963	7.07448	-0.165955	-2.07486	-0.749598	-1.88286	3.63058	4.97637	7.98913	2.82402	3.59375	14.6439	14.5647	14.5634	14.4978	16.6509	-0.876994	4.07612	-0.86082	4.12825	-0.86082	13.4196	10.7436	15.4663	14.2663
83	9.59341	10.5999	12.1841	9.54494	10.5451	6.12185	8.42759	-5.25438	6.17891	8.47908	-14.4025	-14.3358	-13.5598	-15.0558	-14.3358	8.84538	5.0157	7.51711	5.06958	10.9186	4.18271	-2.88217	1.14149	-4.94248	6.24149	8.67392	1.09266	-0.890538	0.565218	-0.691599	4.88967	6.17006	9.14245	4.10231	4.86663	15.5266	15.4536	15.4521	15.3925	17.5395	0.238722	5.44176	0.275222	5.46489	0.275222	14.3531	11.6835	16.4062	15.2062
84	10.675	11.6296	13.1581	10.6112	11.5606	7.40688	9.57932	-4.12775	7.45295	9.63016	-13.7802	-13.716	-12.94	-14.796	-13.716	10.4855	6.6024	9.13492	6.65262	12.5364	5.65749	-1.31535	2.61492	-3.37082	7.71492	10.3904	2.4487	0.353146	1.95531	0.591463	6.13685	7.3753	10.2644	5.38408	6.09252	16.3222	16.2553	16.2515	16.1979	18.3389	1.34114	6.82268	1.40503	6.80338	1.40503	15.2381	12.579	17.3016	16.1016
85	11.6905	12.5851	14.0384	11.6206	12.5189	8.65799	10.6824	-2.78081	8.69538	10.7328	-13.0965	-13.0253	-12.2494	-14.1053	-13.0253	12.0749	8.15349	10.7049	8.20137	14.1064	7.0898	0.230648	4.04626	-1.81459	9.14626	12.1861	3.9171	1.65035	3.43167	1.9659	7.35111	8.5848	11.3536	6.66605	7.25772	17.0334	16.9725	16.9676	16.92	19.055	2.46237	8.17029	2.54616	8.11467	2.54616	16.0882	13.4336	18.1563	16.9563
86	12.6315	13.4737	14.8489	12.5706	13.4094	9.86674	11.7369	-0.84283	9.89835	11.7841	-12.3408	-12.2656	-11.4896	-12.9856	-12.2656	13.5972	9.66942	12.2044	9.7063	15.6059	8.47345	1.77569	5.44161	-0.276448	10.5416	14.0128	5.50068	2.99405	4.99722	3.42737	8.4544	9.76137	12.4032	7.92155	8.36056	17.6684	17.6133	17.6013	17.5596	19.6887	3.62339	9.45141	3.71324	9.36312	3.71324	16.9093	14.2478	18.9705	17.7705
87	13.5123	14.3064	15.5957	13.4607	14.222	11.029	12.741	1.69364	11.0539	12.7807	-11.5066	-11.4379	-10.662	-12.1579	-11.4379	15.0289	11.1396	13.6106	11.1545	17.0121	9.82787	3.30637	6.80179	1.2399	11.9018	15.8207	7.17284	4.40534	6.63921	4.97279	9.45655	10.8927	13.4077	9.14784	9.39046	18.2243	18.1749	18.1532	18.1173	20.2406	4.82866	10.6326	4.91227	10.5196	4.91227	17.693	15.018	19.7407	18.5407
88	14.3438	15.0521	16.2347	14.2916	14.9549	12.1367	13.6842	4.60069	12.1561	13.7186	-10.6036	-10.5444	-9.76843	-10.9044	-10.5444	16.3431	12.5403	14.9016	12.5296	18.3031	11.1594	4.80852	8.12914	2.72803	13.2291	17.5711	8.90528	5.89153	8.34405	6.5901	10.4039	11.9777	14.412	10.3403	10.346	18.6953	18.6517	18.6272	18.5969	20.7146	6.07411	11.684	6.13481	11.5699	6.13481	18.4238	15.7363	20.459	19.259
89	15.1252	15.6926	16.7405	15.0666	15.606	13.1847	14.5622	7.71034	13.2002	14.593	-9.64183	-9.59141	-8.81548	-9.59141	-9.59141	17.5163	13.8436	16.0568	13.8115	19.4582	12.4584	6.26639	9.42745	4.1758	14.5274	19.2405	10.6777	7.45129	10.0914	8.26835	11.2864	13.0456	15.4321	11.4641	11.2482	19.0816	19.0437	19.0263	19.0016	21.1137	7.33632	12.6049	7.36103	12.5107	7.36103	19.0892	16.3905	21.1131	19.9131
90	15.8454	16.2496	17.1419	15.7945	16.1745	14.1691	15.3719	10.6659	14.1813	15.3982	-8.62882	-8.58991	-7.81399	-8.58991	-8.58991	18.5299	15.0289	17.0602	14.9803	20.4617	13.7265	7.67128	10.6911	5.57257	15.7911	20.8145	12.4423	9.07113	11.8439	9.99687	12.1289	14.1157	16.43	12.5132	12.1152	19.4033	19.3707	19.3514	19.332	21.4388	8.57504	13.422	8.56415	13.349	8.56415	19.6797	16.9685	21.6912	20.4912
91	16.5063	16.7292	17.4467	16.4863	16.6723	15.087	16.1092	13.023	15.0961	16.1296	-7.57612	-7.55195	-6.77603	-7.55195	-7.55195	19.373	16.0788	17.9038	16.0215	21.3053	14.965	9.01455	11.9103	6.91254	17.0103	22.286	14.1612	10.729	13.5624	11.7473	12.9654	15.1649	17.3865	13.4719	12.9523	19.6641	19.6365	19.6078	19.5936	21.6952	9.75451	14.1555	9.71391	14.103	9.71391	20.18	17.4625	22.1852	20.9852
92	17.1517	17.1491	17.6606	17.1315	17.1164	15.9348	16.767	14.7336	15.9409	16.7833	-6.49917	-6.49172	-5.7158	-6.49172	-6.49172	20.0461	16.9833	18.5884	16.9281	21.9899	16.1461	10.2902	13.0771	8.19319	18.1771	23.6558	15.8198	12.3997	15.2142	13.4882	13.7914	16.1672	18.2823	14.3201	13.7599	19.8498	19.8273	19.8047	19.7953	21.8922	10.8443	14.824	10.7838	14.793	10.7838	20.5832	17.8674	22.5901	21.3901
93	17.8031	17.5411	17.8497	17.7089	17.5164	16.7107	17.3414	15.9927	16.7118	17.3554	-5.41383	-5.42556	-4.64964	-5.42556	-5.42556	20.561	17.7463	19.1223	17.7001	22.5238	17.2555	11.5084	14.1829	9.41544	19.2829	24.928	17.4069	14.0446	16.7707	15.2003	14.5894	17.0928	19.0469	15.1043	14.5282	19.9772	19.9593	19.9382	19.9334	22.0256	11.8229	15.4539	11.758	15.4274	11.758	20.8936	18.1802	22.9029	21.7029
94	18.351	17.9132	18.0454	18.2034	17.878	17.4084	17.8306	16.9347	17.4046	17.8424	-4.34069	-4.36837	-3.59244	-4.36837	-4.36837	20.9395	18.3769	19.5174	18.3437	22.9189	18.2923	12.6696	15.2178	10.5813	20.3178	26.1095	18.9125	15.6255	18.2184	16.852	15.3246	17.8955	19.6449	15.8633	15.2398	20.0665	20.0526	20	20	22.0874	12.686	16.055	12.6318	16.0169	12.6318	21.1141	18.4023	23.1249	21.9249
95	18.7322	18.2492	18.2033	18.5837	18.1971	18.0238	18.2323	17.6628	18.0131	18.2435	-3.298	-3.33115	-2.55522	-3.33115	-3.33115	21.1994	18.8889	19.7881	18.8685	23.1895	19.2554	13.7825	16.1765	11.6908	21.2765	27.2004	20.3328	17.1275	19.5628	18.4305	15.9701	18.54	20.1031	16.5908	15.8772	20.0704	20.0612	19.9952	19.9999	22.0826	13.4461	16.5939	13.4137	16.5777	13.4137	21.2436	18.5478	23.2705	22.0705
96	18.979	18.5376	18.3067	18.8119	18.459	18.5508	18.5441	18.2282	18.5299	18.5614	-2.29015	-2.32232	-1.54639	-2.32232	-2.32232	21.3485	19.297	19.9466	19.2841	23.348	20.1397	14.8439	17.0574	12.7398	22.1574	28.2035	21.6796	18.5448	20.8106	19.9348	16.5234	19.0315	20.4344	17.3024	16.4247	19.9733	19.9695	19.9258	19.9352	22.0133	14.1234	17.1029	14.122	17.114	14.122	21.2902	18.6294	23.352	22.152
97	19.0534	18.7444	18.3611	18.8967	18.6497	18.9775	18.7726	18.6495	18.95	18.801	-1.31306	-1.34693	-0.571005	-1.34693	-1.34693	21.3992	19.6071	20	19.6	23.4015	20.9398	15.8374	17.8549	13.7256	22.9549	29.1193	22.9524	19.8699	21.9709	21.357	16.9784	19.3933	20.6551	17.9978	16.8744	19.8259	19.8268	19.7896	19.8036	21.8771	14.7539	17.628	14.7763	17.6243	14.7763	21.3109	18.6517	23.3744	22.1744
98	18.9438	18.8507	18.3519	18.8723	18.7592	19.2949	18.931	18.9532	19.2723	18.9707	-0.369679	-0.405451	0.370473	-0.405451	-0.405451	21.3535	19.8245	19.9531	19.8222	23.3546	21.6595	16.7537	18.5817	14.6428	23.6817	29.9378	24.1532	21.1114	23.0553	22.6952	17.327	19.6595	20.7956	18.6304	17.2265	19.6302	19.6355	19.603	19.6212	21.6904	15.3644	18.1358	15.3906	18.116	15.3906	21.3015	18.6253	23.3479	22.1479
99	18.7751	18.8667	18.2755	18.7573	18.7801	19.5087	19.0282	19.1558	19.4987	19.0843	0.53625	0.503371	1.27929	0.503371	0.503371	21.2067	19.9562	19.8109	19.9545	23.2124	22.2803	17.5987	19.2674	15.4854	24.3674	30.6832	25.316	22.2826	24.0722	23.9786	17.573	19.8587	20.8813	19.1708	17.4827	19.3855	19.3948	19.3915	19.4131	21.479	15.9573	18.6064	15.9685	18.5807	15.9685	21.2257	18.5718	23.2944	22.0944
100	18.6101	18.7965	18.1418	18.5736	18.7173	19.6351	19.0809	19.2593	19.638	19.1577	1.40939	1.38063	2.15655	1.38063	1.38063	20.9649	20	19.5798	20	22.9812	22.8892	18.3683	19.9377	16.2516	25.0377	31.383	26.4746	23.3854	25.0224	25.2186	17.7307	20.0182	20.9214	19.611	17.6466	19.1371	19.1491	19.1687	19.1928	21.2562	16.5175	19.0521	16.512	18.9906	16.512	21.1114	18.5033	23.2259	22.0259
101	18.4039	18.6423	17.9627	18.3464	18.585	19.6831	19.1121	19.286	19.706	19.2083	2.25395	2.23295	3.00887	1.87295	2.23295	20.6376	19.9583	19.272	19.9602	22.6734	23.5685	19.0571	20.6136	16.9396	25.7136	32.029	27.6188	24.4231	25.9213	26.3999	17.8044	20.1573	20.9198	19.945	17.7243	18.9161	18.9292	18.9505	18.9761	21.0379	17.0128	19.4267	17.0245	19.3303	17.0245	21.0226	18.4355	23.1582	21.9582
102	18.1352	18.4304	17.7317	18.0797	18.3987	19.6738	19.1398	19.2743	19.7211	19.2561	3.07322	3.06934	3.84527	2.70934	3.06934	20.2435	19.8347	18.9083	19.8345	22.3097	24.2911	19.6682	21.3221	17.5464	26.4221	32.6231	28.7379	25.3944	26.7833	27.5234	17.7976	20.2808	20.8785	20.1779	17.7235	18.7119	18.7254	18.7668	18.7926	20.8543	17.4714	19.6773	17.5044	19.5947	17.5044	20.9684	18.401	23.1237	21.9237
103	17.8079	18.1892	17.47	17.767	18.1814	19.6351	19.1839	19.251	19.7019	19.3189	3.89193	3.89543	4.67135	3.53543	3.89543	19.8145	19.6253	18.5156	19.6255	21.917	25.0391	20.1939	22.055	18.0705	27.155	33.1622	29.8292	26.2965	27.6001	28.5776	17.7156	20.3794	20.8112	20.3143	17.6529	18.5389	18.5519	18.6462	18.6706	20.7336	17.9269	19.8346	17.9525	19.7794	17.9525	20.9626	18.4157	23.1384	21.9384
104	17.4412	17.9353	17.2313	17.4202	17.9641	19.584	19.2672	19.2476	19.6701	19.4076	4.71822	4.72088	5.4968	4.00088	4.72088	19.3883	19.3279	18.1255	19.3386	21.527	25.8229	20.6328	22.7704	18.5112	27.8704	33.6155	30.8641	27.1323	28.3839	29.5397	17.569	20.4402	20.7211	20.3573	17.5252	18.4673	18.4775	18.6025	18.6243	20.69	18.3568	19.928	18.3801	19.8929	18.3801	21.0533	18.4627	23.1853	21.9853
105	17.0468	17.7098	17.0611	17.0696	17.7757	19.5391	19.395	19.2956	19.6462	19.5259	5.53981	5.55808	6.33401	4.83808	5.55808	19.0013	18.955	17.7701	18.9848	21.1716	26.5537	20.9887	23.4349	18.865	28.5349	33.9821	31.8095	27.8859	29.1505	30.4036	17.3781	20.4728	20.6147	20.3169	17.358	18.5337	18.5389	18.6422	18.6602	20.7297	18.7583	19.9758	18.7834	19.9575	18.7834	21.185	18.5234	23.2461	22.0461
106	16.67	17.5556	16.9783	16.7443	17.6406	19.5239	19.5556	19.4081	19.6457	19.6674	6.38121	6.4099	7.18582	6.0499	6.4099	18.6873	18.5241	17.4752	18.5841	20.8767	27.1455	21.2605	24.0171	19.151	29.1171	34.2896	32.6671	28.5491	29.8874	31.1842	17.1656	20.4903	20.5148	20.2102	17.1755	18.698	18.6975	18.7542	18.7681	20.8417	19.1508	19.9944	19.1419	19.9895	19.1419	21.2573	18.5844	23.307	22.107
107	16.3819	17.4884	16.9878	16.4665	17.5733	19.5543	19.7311	19.5744	19.6776	19.8134	7.25924	7.27704	8.05296	6.91704	7.27704	18.4665	18.0656	17.2553	18.1651	20.6568	27.6135	21.437	24.4844	19.4073	29.5844	34.5543	33.4614	29.1398	30.594	31.8929	16.9617	20.4877	20.4367	20.0636	17.0042	18.9103	18.905	18.8876	18.8982	20.9751	19.4875	20	19.4447	20	19.4447	21.2723	18.6119	23.3346	22.1346
108	16.1814	17.5139	17.0768	16.28	17.5737	19.6328	19.8912	19.7658	19.7411	19.9344	8.151	8.16345	8.93938	7.80345	8.16345	18.3399	17.6216	17.1111	17.7608	20.5125	27.9498	21.624	24.8222	19.6679	29.9222	34.8067	34.1952	29.6748	31.2755	32.5575	16.8032	20.4654	20.3805	19.896	16.8673	19.099	19.0911	18.964	18.9738	21.0515	19.7197	19.9945	19.685	19.9983	19.685	21.2673	18.5771	23.2997	22.0997
109	16.0523	17.5986	17.1925	16.2264	17.6195	19.7433	19.9972	19.936	19.8262	20	9.05392	9.06087	9.8368	9.06087	9.06087	18.2888	17.233	17.0299	17.4059	20.4314	28.1595	21.9146	25.0338	19.9674	30.1338	35.0574	34.8623	30.1741	31.8958	33.1816	16.7126	20.4312	20.3565	19.7194	16.7824						19.8705	19.9807	19.8549	19.9899	19.8549	21.1912	18.4695	23.1922	21.9922
110	16.1146	17.7119	17.2658	16.3064	17.6699	19.8568	20	20	19.9154	19.987	9.9719	9.95206	10.728	9.95206	9.95206	18.2801	16.9336	16.9881	17.1295	20.3895	28.2428	22.2917	25.1248	20.343	30.2248	35.2916	35.4389	30.6719	32.4351	33.7525	16.6936	20.3652	20.3587	19.5527	16.7582						19.9601	19.9672	19.9554	19.9759	19.9554	21.0106	18.27	22.9927	21.7927
111	16.4018	17.7849		16.5039	17.6803	19.9497		19.902	19.9816		10.8683	10.8237	11.5996	10.8237	10.8237		16.7492		16.9494		28.2035	22.7576	25.1114	20.7871	30.2114	35.5124	35.9103	31.1831	32.9159	34.2771	16.7411	20.2412	20.3585	19.4099	16.7923						20	19.9522	19.9996	19.9572	19.9996
112						20			20		11.7152	11.6616	12.4376	11.6616	11.6616		16.6837		16.871		28.0682	23.3152	25.0177	21.251	30.1177	35.748	36.287	31.6708	33.343	34.754	16.8406	20.0504	20.3431	19.2989	16.8742						19.9902	19.9304	20	19.9306	20
113						19.964			19.9577		12.5092	12.4498	13.2258	12.4498	12.4498		16.7213		16.8871		27.8832	23.8442	24.8765	21.6952	29.9765	36.0188	36.5768	32.1331	33.7143	35.1667	16.9736		20.3035	19.2181	16.9878						19.9407	19.9009	19.9679	19.8878	19.9679
114											13.2436	13.1777	13.9537	13.1777	13.1777		16.8409		16.9783		27.6906	24.2346	24.7278	22.0836	29.8278	36.3187	36.7839	32.5511	34.0474	35.5104	17.1222		20.2355	19.1925	17.1152						19.8725	19.8477	19.9143	19.8168	19.9143
115											13.9128	13.8393	14.6152	13.4793	13.8393						27.537	24.5125	24.6109	22.3842	29.7109	36.6163	36.948	32.9103	34.3469	35.7864	17.2613		20.1354	19.2401	17.2413						19.7995	19.7533	19.8523	19.702	19.8523
116											14.5079	14.429	15.205	14.069	14.429						27.4601	24.6997	24.5554	22.5955	29.6554	36.8679	37.1071	33.2349	34.5925	35.991	17.378		19.9887	19.3387	17.3513						19.7319		19.7948		19.7948
117											15.0228	14.9435	15.7195	14.5835	14.9435						27.4837	24.8179	24.5778	22.7454	29.6778	37.0339	37.2521	33.5319	34.8014	36.1389	17.4713			19.4639	17.4278						19.6803		19.7503		19.7503
118											15.458	15.3816	16.1575	15.0216	15.3816						27.6057	24.9009	24.6801	22.8599	29.7801	37.1448	37.3916	33.7763	35.008	36.2518	17.5236			19.5992	17.457						19.6532		19.7231		19.7231
119											15.8162	15.7453	16.5212	15.3853	15.7453						27.8024	24.9843	24.8493	22.9604	29.9493	37.2434	37.5494	33.9676	35.2216	36.3465	17.5047			19.7087	17.4365						19.6503		19.7133		19.7133
120											16.1032	16.0393	16.8153	15.6793	16.0393						28.0485	25.0847	25.0619	23.0623	30.1619	37.3261	37.7275	34.0948	35.4576	36.4218				19.755							19.6631		19.7182		19.7182
121											16.3261	16.2689	17.0448	15.9089	16.2689							25.2025		23.1711		37.3954	37.9313	34.1309	35.7232	36.4779				19.7338							19.6829		19.7329		19.7329
122											16.4932	16.4407	17.2166	16.0807	16.4407							25.327		23.2836		37.4247	38.1637	34.0903	35.9665	36.5173				19.6349							19.7052		19.7498		19.7498
123											16.6056	16.5639	17.3398	16.2039	16.5639							25.4452		23.3889		37.3209	38.398	33.9892	36.1366	36.5311				19.4399							19.7265		19.7592		19.7592
124											16.6755	16.646	17.4219	16.286	16.646							25.5467		23.4727			38.6013	33.8714	36.2256	36.5221
125											16.7191	16.6924	17.4683	16.6924	16.6924							25.6112		23.526			38.7509	33.7984	36.2771	36.5095
126											16.7367	16.711	17.4869	16.711	16.711							25.6215		23.547			38.8165	33.7991	36.3284	36.4901
127											16.7249	16.7099	17.4858	16.3499	16.7099													33.9145	36.3817
128											16.6986	16.6944	17.4703	15.9744	16.6944													34.1664	36.4368
129											16.6702	16.6715	17.4475	15.9515	16.6715													34.4881
130											16.6416	16.6513	17.4273	15.9313	16.6513													34.8145
131											16.6224	16.6409	17.4169	15.9209	16.6409													35.1065
132											16.6239	16.6439	17.4198	16.2839	16.6439													35.3137
133											16.6465	16.6623	17.4382	16.6623	16.6623													35.3965
134											16.6849	16.6954	17.4713	16.6954	16.6954
135											16.7338	16.7374	17.5133	16.7374	16.7374
136											16.7879	16.7784	17.5543	16.7784	16.7784
137											16.834	16.8064	17.5823	16.8064	16.8064
138											16.8515	16.8083	17.5842	16.8083	16.8083
139
140
141
142
143
144
[truncated: 251 more columns]

## Sheet: vGRF
	Joint Angle Estimation with Wavelet Neural Networks
	DATASET - vertical Ground Reaction Force (vGRF) Data
	Saaveethya Sivakumar1,2,*, A.A Gopalai1,*, King Hann Lim2, D. Gouwanda1, and S. Chauhan3
	1Monash University Malaysia, School of Engineering
	2Curtin University Malaysia, Department of Electrical and Electronic Engineering
	3Monash University Australia, Department of Mechanical & Aerospace Engineering
	*saaveethya@ieee.org, alpha.agape@monash.edu
Index	Left
	Subject #1					Subject #2					Subject #3					Subject #4					Subject #5					Subject #6					Subject #7					Subject #8					Subject #9					Subject #10
	Sample #1	Sample #2	Sample #3	Sample #4	Sample #5	Sample #6	Sample #7	Sample #8	Sample #9	Sample #10	Sample #11	Sample #12	Sample #13	Sample #14	Sample #15	Sample #16	Sample #17	Sample #18	Sample #19	Sample #20	Sample #21	Sample #22	Sample #23	Sample #24	Sample #25	Sample #26	Sample #27	Sample #28	Sample #29	Sample #30	Sample #31	Sample #32	Sample #33	Sample #34	Sample #35	Sample #36	Sample #37	Sample #38	Sample #39	Sample #40	Sample #41	Sample #42	Sample #43	Sample #44	Sample #45	Sample #46	Sample #47	Sample #48	Sample #49
1	17.485	23.2979	19.6124	36.9901	43.4514	0	0	0	0	0	25.2657	40.3487	41.3087	38.8013	38.2613	0	0	0	0	0	25.5154	27.064	37.2458	33.6585	38.9258	21.2591	0	18.9355	18.4278	0	48.7538	38.4303	20.215	51.2391	59.0973	0	0	0	0	0	0	0	0	0	0	28.5861	51.9134	54.2361	52.4534
2	55.3437	66.5392	61.1548	74.2203	84.1227	0	0	0	1.86659	2.19212	62.5765	71.8513	73.0513	70.1238	69.4038	0	0	1.77005	2.19212	2.47005	57.0736	51.6772	66.0156	56.7773	68.1156	56.2737	0	49.5969	49.9524	0	90.8279	82.6169	55.8591	96.3395	96.8118	0	0	2.05488	2.05488	2.75488	0	0	1.68866	2.21764	2.38866	81.2577	98.484	101.227	99.204
3	112.122	127.42	120.786	127.646	140.945	4.69978	5.67636	4.21149	8.23055	9.26217	106.164	114.546	115.746	113.646	112.746	5.31014	5.67636	8.03235	9.74424	9.29235	97.5313	81.4695	102.087	84.2252	104.187	98.5459	10.071	85.7946	88.3082	4.58991	137.638	136.591	100.851	147.67	139.072	6.16464	6.16464	9.61929	9.61929	10.8793	5.06599	6.65293	11.0597	14.5998	12.3197	149.723	164.05	166.15	164.95
4	186.151	203.356	196.641	191.357	206.411	11.5969	14.1604	11.2306	15.7837	17.8651	156.613	165.089	166.289	164.189	163.289	12.3293	13.9162	15.6985	19.6656	17.3785	143.849	115.594	140.464	112.268	142.564	149.484	31.3725	127.577	134.357	17.847	187.673	194.393	152.135	203.965	178.725	14.8928	14.8928	18.9944	18.9944	20.6744	15.7473	20.8743	23.682	30.7866	25.362	232.853	241.475	243.575	242.375
5	267.128	284.111	279.654	257.315	272.129	22.1561	25.5741	22.2782	27.5972	31.4121	217.611	218.596	219.796	217.696	216.796	22.5223	26.4286	29.0898	36.5329	31.1898	186.466	145.322	177.031	139.378	179.131	214.689	68.5435	173.678	191.115	44.5319	225.965	242.722	205.053	249.246	213.048	27.039	27.039	34.9248	34.9248	37.0248	34.4854	45.4719	43.8849	56.2142	45.9849	327.828	323.197	325.297	324.097
6	336.04	350.63	349.483	318.829	331.673	36.8658	42.1149	37.232	43.5642	49.6252	277.981	273.275	274.475	272.375	271.475	38.3307	48.7068	48.9631	60.3858	51.0631	217.399	167.276	209.246	164.549	211.346	285.095	122.805	218.687	253.778	87.5746	247.019	273.01	245.534	277.426	240.703	46.8757	46.8757	57.8012	57.8012	59.9012	63.1113	80.9338	71.5709	90.1991	73.6709	415.713	405.256	407.356	406.156
7	385.135	395.13	396.759	370.963	381.043	58.1674	66.8345	61.2192	65.3785	74.241	330.11	326.851	328.051	325.951	325.051	66.9566	83.4363	77.4426	92.9424	79.5426	239.911	187.23	235.833	187.218	237.933	352.931	194.034	265.021	318.769	147.463	262.445	291.092	270.965	300.496	261.013	79.6521	79.6521	89.4789	89.4789	91.5789	101.015	127.138	106.276	131.594	108.376	489.866	483.608	485.708	484.508
8	419.691	425.138	428.806	413.147	420.32	84.535	96.7422	93.5683	93.8946	105.638	379.562	374.993	376.193	374.093	373.193	104.677	124.941	115.895	134.838	117.995	258.605	207.323	258.155	208.62	260.255	422.601	272.16	316.788	387.428	219.974	275.913	304.528	291.543	321.723	276.543	120.546	120.546	131.008	131.008	133.108	143.496	176.577	146.487	177.859	148.587	560.02	553.906	556.006	554.806
9	446.82	450.208	453.754	449.361	453.812	120.668	135.439	137.148	129.82	144.225	424.49	415.635	416.835	414.735	413.835	154.726	176.699	164.517	184.313	166.617	276.782	228.943	279.262	230.681	281.362	490.258	354.437	371.12	455.269	299.443	289.223	319.976	310.916	342.582	291.319	173.281	173.281	181.436	181.436	183.536	189.273	227.848	189.712	225.992	191.812	624.614	614.885	616.985	615.785
10	478.051	480.493	482.067	484.782	487.328	164.736	182.559	190.127	172.692	188.659	458.321	449.973	451.173	449.073	448.173	214.786	235.904	220.157	238.245	222.257	298.079	252.328	300.971	253.941	303.071	546.474	434.394	425.669	515.324	379.522	303.616	340.495	331.235	363.689	307.11	234.684	234.684	237.369	237.369	239.469	235.538	276.799	233.439	272.551	235.539	679.317	666.459	668.559	667.359
11	517.107	518.089	517.378	522.343	523.971	216.495	235.05	250.797	221.423	237.439	481.194	478.957	480.157	478.057	477.157	281.437	296.086	279.875	294.398	281.975	322.932	277.583	323.699	278.084	325.799	587.607	509.834	474.121	561.04	455.695	320.898	365.041	354.196	385.212	324.863	299.016	299.016	295.744	295.744	297.844	279.24	321.599	275.7	315.496	277.8	720.607	706.781	708.881	707.681
12	562.239	562.712	559.628	561.801	562.822	272.526	289.006	312.81	273.231	288.026	501.799	504.108	505.308	503.208	502.308	345.159	353.094	339.812	349.575	341.912	348.456	303.528	346.97	302.297	349.07	621.054	577.951	514.758	595.925	525.032	341.397	390.691	379.24	405.996	345.042	359.319	359.319	352.117	352.117	354.217	319.646	359.93	314.665	353.118	316.765	747.739	734.902	737.002	735.802
13	607.499	608.352	602.989	599.573	599.921	328.191	340.642	371.405	325.527	337.685	524.479	527.804	529.004	526.904	526.004	403.265	405.707	396.283	400.821	398.383	372.248	328.038	369.366	325.586	371.466	651.323	637.888	552.536	626.756	586.557	364.681	414.988	404.377	424.953	367.48	412.421	412.421	402.948	402.948	405.048	354.803	391.302	349.017	384.637	351.117	761.63	751.5	753.6	752.4
14	644.11	644.462	638.014	631.278	631.012	379.705	388.373	421.82	375.039	383.755	550.245	551.751	552.951	550.851	549.951	454.414	452.583	446.162	446.354	448.262	393.136	350.007	389.28	346.79	391.38	680.263	689.036	589.831	656.947	640.391	390.12	436.393	428.457	441.295	391.104	455.146	455.146	445.869	445.869	447.969	384.1	415.961	378.241	409.711	380.341	765.216	758.471	760.571	759.371
15	666.912	665.988	660.004	653.286	652.369	426.215	430.854	461.982	419.376	424.527	576.801	575.542	576.742	574.642	573.742	497.139	492.134	488.35	485.392	490.45	410.056	368.774	405.712	364.947	407.812	708.052	731.884	627.162	687.563	686.412	415.803	454.078	450.36	454.54	414.38	488.838	488.838	480.122	480.122	482.222	407.294	434.394	402.02	428.705	404.12	762.311	758.067	760.167	758.967
16	675.63	673.546	668.908	663.731	662.051	464.057	465.4	494.453	457.316	459.22	600.933	597.57	598.77	596.67	595.77	530.831	523.751	522.408	517.497	524.508	422.502	383.605	418.265	379.495	420.365	732.8	765.209	663.8	716.326	723.766	439.018	466.999	468.602	464.37	435.603	513.619	513.619	505.733	505.733	507.833	425.36	446.967	420.624	442.329	422.724	755.461	752.353	754.453	753.253
17	672.279	669.498	666.697	663.049	660.788	494.209	492.866	518.624	488.493	487.272	620.751	615.764	616.964	614.864	613.964	556.1	548.287	548.312	542.571	550.412	430.619	394.312	426.816	390.118	428.916	752.909	790.478	697.411	740.785	754.04	457.779	473.949	481.401	470.238	453.078	530.587	530.587	523.897	523.897	525.997	438.544	454.902	434.614	451.02	436.714	745.718	742.681	744.781	743.581
18	659.727	656.76	656.034	653.147	650.697	517.891	514.107	534.981	512.712	508.781	634.619	628.499	629.699	627.599	626.699	573.556	566.232	566.696	561.272	568.796	435.013	400.778	431.532	396.813	433.632	767.419	807.08	726.342	759.95	776.867	470.796	474.518	487.666	471.8	465.633	540.475	540.475	535.665	535.665	537.765	447.822	459.419	444.623	455.317	446.723	733.06	729.683	731.783	730.583
19	640.699	638.15	639.486	636.385	634.058	535.592	528.634	545.724	531.023	524.797	641.216	634.995	636.195	634.095	633.195	583.932	577.951	578.537	574.627	580.637	435.888	403.121	432.835	399.953	434.935	775.655	817.456	749.835	773.028	792.981	477.497	469.195	487.022	468.937	472.942	545.968	545.968	542.184	542.184	544.284	454.047	459.419	450.971	456.001	453.071	716.854	713.805	715.905	714.705
20	617.4	615.532	618.851	615.056	613	547.311	538.399	553.536	544.231	536.174	640.474	635.159	636.359	634.259	633.359	589.059	585.641	585.031	583.612	587.131	433.638	402.247	431.208	400.126	433.308	777.535	822.583	767.224	779.896	803.601	478.575	459.276	479.955	461.906	475.342	547.677	547.677	544.479	544.479	546.579	457.343	455.879	454.194	453.73	456.294	697.324	695.787	697.887	696.687
21	591.818	590.35	595.492	591.165	589.416	555.612	545.48	556.1	552.801	543.377	633.415	629.611	630.811	628.711	627.811	590.036	590.524	587.277	589.178	589.377	429.014	399.305	427.099	398.068	429.199	773.767	824.292	778.21	781.068	811.17	475.562	446.584	467.879	451.706	473.662	546.212	546.212	543.502	543.502	545.602	457.099	450.385	454.633	448.994	456.733	676.067	676.77	678.87	677.67
22	565.637	564.206	571.109	566.501	565.03	560.25	549.752	555.367	557.22	547.185	621.573	619.672	620.872	618.772	617.872	588.571	593.21	586.349	592.254	588.449	422.487	395.177	421.059	394.59	423.159	765.183	824.048	783.275	777.153	816.297	469.781	433.151	452.885	439.735	469.043	542.061	542.061	539.644	539.644	541.744	454.658	443.549	452.607	442.719	454.707	655.628	658.273	660.373	659.173
23	540.271	538.839	547.302	542.671	541.516	560.739	550.118	551.583	558.172	547.918	606.877	607.018	608.218	606.118	605.218	584.787	594.064	583.2	593.451	585.3	414.469	390.491	413.616	390.368	415.716	752.556	823.072	783.09	768.799	819.593	462.396	420.461	436.817	427.495	462.561	535.592	535.592	533.175	533.175	535.275	450.019	435.737	448.579	435.663	450.679	637.976	641.989	644.089	642.889
24	517.377	516.224	525.63	521.022	520.355	557.687	547.677	545.846	555.901	545.794	591.523	593.313	594.513	592.413	591.513	579.294	593.332	578.439	592.987	580.539	405.684	385.729	405.176	385.9	407.276	737.153	819.287	778.25	756.556	821.179	454.4	409.212	421.135	415.991	455.008	526.68	526.68	524.556	524.556	526.656	443.915	428.046	443.256	428.29	445.356	624.371	629.319	631.419	630.219
25	498.25	497.96	507.247	502.58	502.605	552.071	542.062	537.423	550.774	541.008	577.2	580.082	581.282	579.182	578.282	573.312	591.623	572.457	591.009	574.557	396.424	381.138	396.123	381.52	398.223	720.247	813.062	769.548	741.235	820.691	446.167	399.62	406.924	405.732	446.958	515.328	515.328	514.18	514.18	516.28	437.202	420.6	437.079	421.137	439.179	615.904	620.945	623.045	621.845
26	483.576	484.547	492.716	488	488.853	544.259	534.859	528.389	543.254	534.294	564.889	568.527	569.727	567.627	566.727	566.232	588.205	565.67	587.42	567.77	386.815	376.963	386.789	377.446	388.889	702.897	804.028	758.26	724.271	817.884	437.795	391.781	394.625	396.944	438.829	503.12	503.12	502.486	502.486	504.586	430.488	413.519	430.585	414.618	432.685	612.715	616.919	619.019	617.819
27	473.426	475.457	482.138	477.457	479.197	534.615	525.826	518.502	533.928	526.14	555.422	559.332	560.532	558.432	557.532	558.663	583.322	558.444	582.342	560.544	377.221	373.28	377.399	373.84	379.499	686.222	792.065	745.555	707.193	812.268	429.53	385.636	384.571	389.657	430.856	490.181	490.181	490.23	490.23	492.33	423.774	407.782	424.189	408.93	426.289	613.759	616.851	618.951	617.751
28	467.371	470.077	475.452	470.747	473.261	523.14	516.548	508.125	523.113	517.058	549.102	552.748	553.948	551.848	550.948	550.851	576.12	550.9	575.701	553	367.802	370.119	368.268	370.823	370.368	671.144	777.295	732.297	691.191	803.357	421.754	380.892	376.769	383.749	423.203	477.119	477.119	478.096	478.096	480.196	417.548	403.143	418.207	404.388	420.307	617.848	619.887	621.987	620.787
29	464.662	467.943	472.107	467.409	470.436	511.055	506.905	496.773	511.296	507.463	545.548	548.761	549.961	547.861	546.961	543.16	567.941	543.331	567.864	545.431	358.733	367.701	359.786	368.408	361.886	657.952	761.059	719.494	677.212	791.394	414.534	377.147	370.845	379.098	416.03	465.4	465.4	466.377	466.377	468.477	411.933	399.603	412.738	401.117	414.838	624.03	625.026	627.126	625.926
30	464.701	468.283	471.307	466.83	470.192	497.993	496.651	485.908	499.016	497.819	544.279	547.098	548.298	546.198	545.298	535.592	558.419	535.885	559.099	537.985	350.766	366.054	352.278	366.564	354.378	647.168	743.725	708.171	665.661	777.722	407.9	374.422	366.499	375.614	409.452	454.658	454.658	455.366	455.366	457.466	407.294	397.894	407.929	398.871	410.029	631.083	631.495	633.595	632.395
31	466.883	470.422	472.538	468.434	472.059	485.176	486.885	474.922	487.052	488.249	544.954	547.301	548.501	546.401	545.501	528.389	549.02	528.78	550.188	530.88	344.408	364.884	346.05	365.265	348.15	639.33	726.268	698.618	656.547	762.097	401.934	372.828	363.497	373.396	403.524	444.526	444.526	445.234	445.234	447.334	403.143	397.162	403.925	397.406	406.025	638.41	638.838	640.938	639.738
32	470.531	474.235	475.337	471.747	475.529	473.213	477.607	463.935	475.846	478.971	547.108	548.96	550.16	548.06	547.16	521.431	539.498	521.92	541.57	524.02	339.68	364.06	341.312	364.399	343.412	634.575	710.155	690.686	649.798	746.105	396.638	372.112	361.563	372.589	398.299	435.126	435.126	435.737	435.737	437.837	399.725	396.551	400.726	396.478	402.826	646.102	646.816	648.916	647.716
33	475.394	479.413	479.33	476.357	480.176	463.325	468.696	453.315	466.032	470.353	550.119	551.797	552.997	550.897	549.997	515.328	531.563	515.254	533.782	517.354	336.66	363.628	337.996	363.832	340.096	632.922	695.018	684.167	645.162	730.968	392.114	372.361	360.646	373.087	393.833	426.459	426.459	426.923	426.923	429.023	397.528	395.819	398.212	395.477	400.312	654.565	655.43	657.53	656.33
34	481.228	485.29	484.252	481.907	485.685	455.024	460.517	444.282	457.877	462.296	553.84	555.593	556.793	554.693	553.793	508.858	524.849	508.882	526.897	510.982	335.044	363.369	335.903	363.548	338.003	634.377	681.59	678.572	642.541	717.052	388.407	373.783	360.827	374.946	390.221	417.914	417.914	418.817	418.817	420.917	395.941	394.965	396.258	394.061	398.358	663.922	664.707	666.807	665.607
35	487.751	491.52	489.851	488.064	491.716	448.92	453.559	435.859	451.432	454.899	558.466	560.155	561.355	559.255	558.355	502.266	519.478	502.827	520.653	504.927	334.188	363.221	334.835	363.579	336.935	638.5	670.603	673.226	642.122	704.234	385.573	376.204	362.208	378.189	387.551	410.59	410.59	411.444	411.444	413.544	394.72	392.889	394.867	392.108	396.967	674.149	674.565	676.665	675.465
36	494.634	497.966	495.984	494.481	497.95	444.404	446.601	428.779	446.476	448.16	563.931	565.348	566.548	564.448	563.548	496.529	514.595	496.87	515.404	498.97	333.943	363.462	334.549	363.921	336.649	644.192	661.692	668.162	643.864	693.126	383.873	379.375	364.903	382.451	385.849	403.998	403.998	404.828	404.828	406.928	393.378	390.082	393.573	389.569	395.673	684.797	684.8	686.9	685.7
37	501.312	504.389	502.729	500.893	504.23	440.986	440.62	422.797	442.765	442.008	569.918	571.007	572.207	570.107	569.207	491.157	510.079	491.304	510.448	493.404	334.341	364.216	334.916	364.61	337.016	650.355	653.513	663.767	647.266	682.994	383.287	383.254	369.17	387.539	385.167	398.26	398.26	399.261	399.261	401.361	392.767	386.786	392.132	386.517	394.232	695.391	695.143	697.243	696.043
38	507.478	510.586	509.876	507.154	510.543	438.544	435.004	418.158	439.835	436.295	576.083	576.865	578.065	575.965	575.065	485.542	505.318	486.201	505.443	488.301	335.229	365.333	335.979	365.657	338.079	656.223	647.288	660.304	651.91	673.106	383.603	387.82	375.05	393.365	385.563	393.378	393.378	394.842	394.842	396.942	391.058	383.124	390.228	383.172	392.328	705.744	705.314	707.414	706.214
39	513.288	516.691	517.194	513.316	516.979	436.469	429.755	414.13	437.345	431.095	582.139	582.622	583.822	581.722	580.822	481.025	500.069	481.587	500.291	483.687	336.877	366.815	337.766	366.938	339.866	661.532	642.893	658.395	657.298	663.584	384.998	393.165	382.22	399.552	386.986	390.082	390.082	391.791	391.791	393.891	388.739	379.705	387.933	379.583	390.033	715.633	715.227	717.327	716.127
40	519.056	523.086	525.251	519.7	523.799	434.272	424.994	411.078	435.074	426.163	587.754	588.028	589.228	587.128	586.228	476.753	494.453	477.632	495.353	479.732	339.506	368.458	340.261	368.266	342.361	666.139	638.987	658.545	662.713	654.917	387.551	399.297	390.368	405.931	389.389	388.495	388.495	390.326	390.326	392.426	385.199	376.165	384.808	375.848	386.908	725.007	724.956	727.056	725.856
41	525.446	530.144	534.461	526.823	531.452	431.952	420.6	408.637	432.706	421.573	592.718	592.937	594.137	592.037	591.137	473.457	488.838	474.8	489.836	476.9	342.878	369.865	343.471	369.501	345.571	670.432	635.813	660.614	667.691	646.86	390.992	406.019	399.218	412.361	392.763	388.739	388.739	390.814	390.814	392.914	381.903	372.137	381.146	372.088	383.246	734.36	734.575	736.675	735.475
42	533.231	538.49	544.828	535.206	540.452	429.633	415.961	407.172	430.191	417.618	596.948	597.266	598.466	596.366	595.466	471.382	483.589	473.286	484.245	475.386	346.816	370.861	347.284	370.503	349.384	675.527	634.226	664.103	672.274	640.024	395.301	413.442	408.377	418.471	397.009	390.936	390.936	393.353	393.353	395.453	377.142	368.109	377.02	368.231	379.12	744.035	744.238	746.338	745.138
43	543.092	548.848	557.019	545.254	551.285	426.703	412.055	406.806	427.652	414.517	600.625	600.962	602.162	600.062	599.162	471.382	477.729	473.579	478.654	475.679	351.279	371.505	351.534	371.197	353.634	682.193	632.395	668.554	676.667	635.508	400.472	421.617	417.705	424.237	401.975	395.819	395.819	398.09	398.09	400.19	372.747	364.324	372.699	364.422	374.799	753.838	754.08	756.18	754.98
44	555.207	561.692	571.352	557.055	564.343	423.896	409.979	408.148	425.382	412.735	603.787	604.038	605.238	603.138	602.238	473.457	472.114	475.874	473.332	477.974	355.94	371.824	356.095	371.633	358.195	690.626	630.93	673.566	681.211	633.432	406.229	430.399	427.108	430.021	407.573	402.777	402.777	405.194	405.194	407.294	368.109	360.418	368.182	361.151	370.282	763.949	764.009	766.109	764.909
45	569.293	577.251	586.949	570.378	579.696	421.576	409.491	412.421	423.624	412.93	606.233	606.565	607.765	605.665	604.765	478.218	466.499	480.244	468.717	482.344	360.758	371.931	360.875	371.962	362.975	700.901	630.198	678.611	686.559	632.944	412.382	439.757	436.474	436.017	413.744	412.177	412.177	414.667	414.667	416.767	363.592	357.122	363.909	358.856	366.009	774.22	773.759	775.859	774.659
46	584.452	595.434	602.738	584.7	596.989	420.6	411.688	418.647	422.965	415.665	608.099	608.601	609.801	607.701	606.801	484.932	462.226	486.47	465.861	488.57	365.68	372.046	365.888	372.374	367.988	712.716	629.953	683.371	693.192	634.287	418.982	449.675	445.997	442.279	420.42	424.262	424.262	426.044	426.044	428.144	359.319	355.779	359.905	358.001	362.005	784.003	782.945	785.045	783.845
47	599.847	615.258	617.628	599.268	615.449	420.844	416.938	428.046	423.917	421.06	609.583	610.226	611.426	609.326	608.426	493.233	460.517	494.429	465.617	496.529	370.716	372.506	371.356	373.1	373.456	725.286	630.076	688.169	701.331	636.362	426.154	459.442	455.416	448.862	427.558	438.3	438.3	438.618	438.618	440.718	355.779	356.634	356.439	359.222	358.539	792.784	790.886	792.986	791.786
48	614.701	635.309	630.283	613.237	633.922	423.407	425.727	440.009	426.944	429.141	610.802	611.67	612.87	610.77	609.87	502.51	463.447	503.633	468.864	505.733	376.343	373.561	377.57	374.424	379.67	738.191	631.662	693.205	711.1	639.048	433.852	468.301	464.413	455.757	435.111	452.705	452.705	451.313	451.313	453.413	352.728	360.052	353.826	363.128	355.926	799.77	796.759	798.859	797.659
49	628.05	653.994	639.569	625.847	650.973	428.656	436.957	453.559	432.144	439.42	611.914	613.133	614.333	612.233	611.333	513.252	470.893	513.521	475.993	515.621	383.284	375.459	384.799	376.657	386.899	751.154	635.203	698.631	722.361	641.855	441.919	475.71	473.053	462.687	442.965	465.644	465.644	462.666	462.666	464.766	350.774	366.522	352.313	369.622	354.413	803.655	799.723	801.823	800.623
50	639.137	669.616	644.725	636.398	665.194	436.713	449.897	467.231	439.591	451.139	613.452	614.728	615.928	613.828	612.928	524.239	482.734	523.336	486.857	525.436	391.825	378.546	393.245	380.078	395.345	763.807	641.55	705.328	734.649	645.762	450.149	481.023	481.092	469.36	450.884	475.654	475.654	471.455	471.455	473.555	350.53	376.654	352.239	378.387	354.339	803.586	798.795	800.895	799.695
51	647.502	680.69	645.354	644.147	675.272	446.601	463.081	480.049	448.844	462.882	615.416	616.571	617.771	615.671	614.771	534.371	497.871	532.1	500.383	534.2	401.824	383.216	402.835	384.867	404.935	776.079	650.706	713.86	747.336	650.034	458.249	483.847	487.77	475.578	458.567	481.025	481.025	476.924	476.924	479.024	351.751	388.251	354.095	388.69	356.195	798.821	792.924	795.024	793.824
52	652.598	686.36	641.007	648.482	679.987	458.076	475.532	490.059	459.049	473.527	617.554	618.724	619.924	617.824	616.924	542.306	514.839	538.399	515.178	540.499	412.946	389.606	413.2	391.119	415.3	787.757	662.547	724.187	759.841	656.016	465.749	484.041	492.721	481.083	465.678	482.246	482.246	478.975	478.975	481.075	355.413	400.458	358.367	399.554	360.467	788.145	781	783.1	781.9
53	653.45	685.699	630.934	648.867	678.293	469.673	484.443	496.529	469.205	482.194	620.017	621.02	622.22	620.12	619.22	546.334	531.075	541.109	529.778	543.209	424.297	397.507	423.848	398.83	425.948	798.499	677.684	736.407	771.641	663.951	472.27	481.641	495.509	485.523	471.816	480.049	480.049	478.144	478.144	480.244	362.005	411.566	365.228	409.491	367.328	770.414	761.612	763.712	762.512
54	649.722	677.569	614.849	644.745	669.272	479.683	490.181	498.97	478.288	488.249	622.683	623.264	624.464	622.364	621.464	544.747	544.869	539.547	542.815	541.647	435.108	406.722	434.332	407.838	436.432	807.836	695.262	750.258	782.346	674.571	477.473	476.564	495.533	488.436	476.53	475.898	475.898	475.386	475.386	477.486	372.137	420.844	374.994	417.475	377.094	744.035	733.029	735.129	733.929
55	641.061	661.146	592.454	635.506	651.988	487.495	493.233	497.139	485.514	491.252	624.928	625.416	626.616	624.516	623.616	537.789	555.734	533.419	553.264	535.519	445.068	417.097	444.262	417.828	446.362	815.326	714.427	764.67	791.617	687.51	480.837	468.636	492.46	489.139	479.413	471.504	471.504	470.552	470.552	472.652	384.833	426.337	387.323	422.724	389.423	706.644	693.52	695.62	694.42
56	626.892	635.588	562.714	620.463	625.507	492.012	493.355	492.134	490.275	491.691	626.638	627.442	628.642	626.542	625.642	526.558	563.058	523.043	560.735	525.143	454.244	428.256	453.397	428.443	455.497	820.904	735.058	778.742	799.361	703.258	481.823	457.613	486.384	487.4	480.11	467.231	467.231	463.032	463.032	465.132	400.58	428.168	401.556	425.092	403.656	655.907	641.748	643.848	642.648
57	606.406	599.936	524.976	598.668	589.053	494.209	490.547	485.542	492.717	489.543	628.312	629.375	630.575	628.475	627.575	511.666	567.086	508.956	564.983	511.056	462.596	439.558	461.501	439.272	463.601	824.509	755.444	791.862	805.391	720.226	480.159	443.249	477.277	483.288	478.331	458.076	458.076	451.02	451.02	453.12	417.06	426.703	416.522	424.53	418.622	590.599	577.681	579.781	578.581
58	578.236	553.294	478.787	568.963	542.117	493.477	486.641	475.898	492.961	484.538	630.151	631.443	632.643	630.543	629.643	494.453	568.429	491.67	565.569	493.77	469.972	450.581	468.158	449.834	470.258	825.709	774.243	803.457	809.226	736.706	475.757	424.528	464.956	476.628	473.912	442.451	442.451	433.857	433.857	435.957	433.173	423.407	431.122	421.088	433.222	511.555	503.376	505.476	504.276
59	540.745	495.3	423.674	530.163	484.666	491.89	479.438	463.081	491.154	476.457	632.347	633.934	635.134	633.034	632.134	474.311	566.11	471.65	561.956	473.75	475.627	460.868	472.714	459.577	474.814	824.37	789.746	812.968	810.677	751.11	468.579	399.95	449.342	467.582	466.78	415.839	415.839	410.761	410.761	412.861	446.967	418.036	443.647	414.862	445.747	423.698	422.791	424.891	423.691
60	492.538	426.463	359.958	481.4	417.949	488.716	468.208	445.747	487.028	464.542	635.266	636.967	638.167	636.067	635.167	451.362	558.663	449.433	553.216	451.533	478.35	469.909	474.27	467.928	476.37	820.294	799.756	820.139	809.783	762.219	458.742	368.338	429.712	456.563	456.795	385.687	385.687	383.392	383.392	385.492	457.832	409.125	452.876	405.951	454.976	335.122	341.107	343.207	342.007
61	432.888	348.336	289.841	423.117	344.955	482.979	452.949	422.919	479.85	447.916	639.095	640.553	641.753	639.653	638.753	426.459	544.991	425.58	538.079	427.68	477.024	476.969	471.768	474.302	473.868	812.587	803.784	825.169	806.561	768.688	446.164	328.961	404.519	443.412	443.635	351.751	351.751	352.825	352.825	354.925	463.203	397.04	457.685	392.987	459.785	252.981	263.786	265.886	264.686
62	362.595	266.351	218.842	357.55	270.098	473.579	430.976	395.209	468.522	426.651	643.475	644.654	645.854	643.754	642.854	400.58	523.384	401.117	516.252	403.217	470.376	481.314	464.21	478.07	466.31	800.269	799.878	828.098	801.388	770.153	430.231	282.128	372.704	427.647	426.834	321.233	321.233	323.088	323.088	325.188	463.203	382.147	457.319	375.677	459.419	182.18	195.327	197.427	196.227
63	286.82	188.324	153.148	288.294	198.653	457.588	403.51	366.4	452.799	400.406	648.081	649.073	650.273	648.173	647.273	375.189	492.744	376.043	488.127	378.143	457.464	482.448	450.764	478.596	452.864	782.103	788.769	828.904	794.713	766.003	409.959	230.6	333.874	408.615	405.762	289.616	289.616	286.821	286.821	288.921	457.221	358.587	450.752	355.193	452.852	124.949	138.258	140.358	139.158
64	212.909	121.013	97.6041	220.06	135.99	435.248	373.114	332.464	431.51	370.351	652.851	653.434	654.634	652.534	651.634	351.995	456.977	350.701	454.557	352.801	437.835	479.711	430.769	475.331	432.869	756.937	769.482	827.729	785.847	755.383	384.571	178.845	288.129	385.343	379.74	267.155	267.155	245.731	245.731	247.831	445.136	331.487	438.154	331.78	440.254	81.4048	93.173	95.273	94.073
65	146.259	69.2402	55.9063	158.113	85.8707	410.101	336.98	300.359	405.093	339.101	657.362	657.396	658.596	656.496	655.596	325.994	418.036	325.481	417.911	327.581	411.119	472.537	403.836	467.862	405.936	723.872	743.358	824.813	773.593	738.292	353.383	130.041	237.603	357.13	348.318	204.349	204.349	199.625	199.625	201.725	424.994	306.706	419.94	305.779	422.04	49.7753	59.3323	61.4323	60.2323
66	91.7179	35.0229	28.9688	106.381	49.4775	376.532	302.678	275.334	376.016	307.704	660.901	660.624	661.824	659.724	658.824	299.748	377.142	299.138	380.85	301.238	377.05	460.643	369.845	455.853	371.945	681.924	710.643	819.653	756.997	715.953	316.056	87.6023	186.249	323.702	311.551	146.303	146.303	150.478	150.478	152.578	400.214	279.973	396.869	277.385	398.969	27.5555	35.376	37.476	36.276
67	52.8593	15.7536	13.6159	66.4556	25.2748	341.497	274.723	252.262	345.058	277.845	663.285	662.685	663.885	661.785	660.885	274.479	340.154	271.086	343.618	273.186	335.71	443.973	329.17	439.042	331.27	630.08	678.172	811.088	734.833	688.243	273.119	54.7781	136.966	285.005	270.24	90.6996	90.6996	97.0474	97.0474	98.7274	372.137	252.14	370.575	243.607	372.675	12.9764	19.0951	20.7751	19.8151
68	28.1583	6.35745	5.81632	38.3148	11.4268	312.2	246.525	228.336	314.027	245.789	664.221	663.208	664.408	662.308	661.408	243.473	307.439	239.127	307.606	241.227	287.51	422.399	283.121	417.229	285.221	568.047	644.602	797.879	705.578	657.847	226.128	31.551	93.1189	241.972	226.109	43.8849	43.8849	56.1776	56.1776	57.4376	341.863	216.617	343.157	204.324	345.257	5.16824	9.14002	10.4	9.68002
69	13.2838	2.56558	2.48457	19.9712	4.42222	280.461	223.819	195.499	279.139	210.937	663.157	661.911	663.111	661.011	660.111	211.734	270.817	202.762	268.812	204.862	234.46	395.659	233.774	390.234	235.874	496.083	611.887	778.838	668.379	627.939	178.015	16.0313	58.4056	197.097	181.46	0	0	26.9169	26.9169	27.7569	313.664	162.6	316.081	161.196	318.181	2.05841	3.62893	4.46893	3.98893
70	5.55462	1.03535	1.06134	9.39934	1.27149	254.948	176.699	147.585	240.406	172.387	659.977	658.39	659.59	657.49	656.59	166.201	237.98	162.576	225.958	164.676	180.874	363.469	183.891	357.917	185.991	415.433	575.998	752.794	623.056	596.567	132.725	7.20473	33.3865	153.322	138.866	0	0	8.77699	8.77699	9.19699	287.907	110.292	289.885	115.468	291.985	0.819824	1.03365	1.45365	1.21365
71	2.32267	0.417819	0.453376	3.76768	0	202.09	128.42	100.282	197.07	131.627	654.416	652.104	653.304	651.204	650.304	117.922	183.169	121.596	180.011	123.696	130.315	325.668	136.885	320.394	138.985	329.436	516.182	718.806	569.275	564.34	92.811	3.23794	16.6971	112.295	100.916	0	0	0	0	0	264.836	64.332	265.373	72.1447	267.473	0.32652	0	0	0
72	0.971229	0.168613	0.19367	1.11092	0	147.829	81.9715	57.1298	151.378	87.7055	645.679	642.436	643.636	641.536	640.636	73.5485	127.687	80.8484	133.66	82.9484	86.2992	282.39	95.8697	278.501	97.9697	243.197	449.287	676.544	507.096	519.173	60.1518	1.45519	7.32401	76.382	69.4322	0	0	0	0	0	241.154	23.4989	239.615	39.6246	241.715	0.130046	0	0	0
73	0.406121	0.0680444	0.0827303	0	0	95.5215	42.7253	19.3484	101.671	52.1856	632.792	628.598	629.798	627.698	626.798	38.5748	77.6989	47.6081	86.9549	49.2881	52.4755	234.785	62.6416	233.954	64.7416	164.607	380.072	625.992	437.587	459.48	36.3799	0.653987	3.21261	48.3209	44.9719	0	0	0	0	0	219.303	0	209.354	17.5662	211.454	0.0517949	0	0	0
74	0.16982	0.0274596	0.0353401	0	0	52.0027	4.21149	0	61.0725	26.3216	614.815	609.705	610.905	608.805	607.905	7.99573	39.0631	24.0238	50.141	25.2838	29.3856	186.19	37.8914	189.095	39.9914	100.752	310.857	567.106	362.581	396.735	20.5931	0.293913	1.40918	28.0557	27.3361	0	0	0	0	0	184.878	0	174.734	4.69978	176.834	0.0206289	0	0	0
75	0.0710104	0.0110814	0.0150963	0	0	6.40879	0	0	31.3266	9.74735	590.786	584.92	586.12	584.02	583.12	0	4.45563	9.31411	24.7835	10.1541	14.733	140.737	20.6316	146.477	23.3164	54.2406	243.473	500.242	285.218	333.257	10.4235	0.13209	0.618124	14.196	15.1258	0	0	0	0	0	136.599	0	137.172	0	139.272	0.00821608	0	0	0
76	0.0296931	0.00447196	0.00644874	0	0	0	0	0	12.0423	1.0223	559.953	553.576	554.776	552.676	551.776	0	0	1.59915	9.06375	2.01915	6.56371	101.374	10.1365	108.549	12.4013	24.6982	176.272	426.468	209.471	274.174	4.63236	0.0593635	0.271134	6.2554	7.6698	0	0	0	0	0	91.7372	0	97.1084	0	99.2084	0.0032723	0	0	0
77	0.0124162	0.00180468	0.00275472	0	0	0	0	0	1.46176	0	521.754	515.313	516.513	514.413	513.513	0	0	0	1.07113	0	2.9242	69.2997	4.25935	76.9778	6.10419	9.73972	120.668	347.99	141.255	214.603	2.05869	0.026679	0.118931	2.75642	3.37118	0	0	0	0	0	53.3455	0	60.1328	0	61.8128	0.00130329	0	0	0
78	0.00519185	0.000728285	0.00117674	0	0	0	0	0	0	0	476.07	470.159	471.359	469.259	468.359	0	0	0	0	0	1.30276	45.1433	1.31274	52.1528	2.73758	3.84085	73.2433	268.535	86.1937	155.447	0.914909	0.01199	0.0521678	1.2146	1.10647	0	0	0	0	0	18.9822	0	32.813	0	34.073	0.000519076	0	0	0
79	0.00217098	0.000293902	0.000502672	0	0	0	0	0	0	0	423.501	418.601	419.801	417.701	416.801	0	0	0	0	0	0.580393	28.3349	0	33.5705	1.00484	1.51463	32.0439	192.926	46.3595	104.103	0.406599	0.00538853	0.0228829	0.53521	0	0	0	0	0	0	0	0	14.4656	0	15.3056	0.000206738	0	0	0
80	0.000907798	0.000118606	0.000214728	0	0	0	0	0	0	0	365.016	361.779	362.979	360.879	359.979	0	0	0	0	0	0.258571	16.6116	0	19.7106	0	0.597294	0	127.029	21.0623	60.8164	0.180698	0.0024217	0.0100374	0.235838	0	0	0	0	0	0	0	0	3.79644	0	4.21644	8.23396e-05	0	0	0
81	0.000379597	4.78637e-05	9.17257e-05	0	0	0	0	0	0	0	302.166	301.534	302.734	300.634	299.734	0	0	0	0	0	0.115196	8.463	0	10.6819	0	0.235542	0	75.4945	8.17438	20.0931	0.0803048	0.00108836	0.0044028	0.103921	0	0	0	0	0	0	0	0	0	0	0	3.27942e-05	0	0	0
82	0.000158729	1.93156e-05	3.91827e-05	0	0	0	0	0	0	0	237.644	240.528	241.728	239.628	238.728	0	0	0	0	0	0.0513209	3.73678	0	5.01493	0	0.0928858	0	39.5029	3.17251	0	0.0356886	0.000489127	0.00193125	0.0457924	0	0	0	0	0	0	0	0	0	0	0	1.30613e-05	0	0	0
83	6.63727e-05	7.7949e-06	1.67378e-05	0	0	0	0	0	0	0	174.842	182.109	183.309	181.209	180.309	0	0	0	0	0	0.022864	1.64995	0	1.6926	0	0.0366294	0	17.6146	1.23127	0	0.0158605	0.000219822	0.000847123	0.0201782	0	0	0	0	0	0	0	0	0	0	0	5.20206e-06	0	0	0
84	2.77538e-05	3.14566e-06	7.14992e-06	0	0	0	0	0	0	0	118.47	129.632	130.832	128.732	127.832	0	0	0	0	0	0.0101861	0.728524	0	0	0	0.0144448	0	6.86633	0.47786	0	0.00704864	9.8792e-05	0.000371583	0.00889145	0	0	0	0	0	0	0	0	0	0	0	2.07188e-06	0	0	0
85	1.16053e-05	1.26945e-06	3.05425e-06	0	0	0	0	0	0	0	72.9231	85.8147	87.0147	84.9147	84.0147	0	0	0	0	0	0.00453803	0.321675	0	0	0	0.00569628	0	2.67656	0.18546	0	0.00313252	4.43989e-05	0.000162991	0.00391798	0	0	0	0	0	0	0	0	0	0	0	8.25188e-07	0	0	0
86	4.85278e-06	5.1229e-07	1.30469e-06	0	0	0	0	0	0	0	39.7786	52.3606	53.5606	51.4606	50.5606	0	0	0	0	0	0.00202174	0.142033	0	0	0	0.00224632	0	1.04335	0.0719777	0	0.00139213	1.99537e-05	7.14946e-05	0.00172644	0	0	0	0	0	0	0	0	0	0	0	3.28656e-07	0	0	0
87	2.02919e-06	2.06737e-07	5.57328e-07	0	0	0	0	0	0	0	18.5596	28.4867	30.4845	27.7667	27.0467	0	0	0	0	0	0.000900704	0.0627139	0	0	0	0.000885834	0	0.406706	0.0279349	0	0.000618684	8.96753e-06	3.13604e-05	0.000760749	0	0	0	0	0	0	0	0	0	0	0	1.30897e-07	0	0	0
88	8.4851e-07	8.34295e-08	2.38075e-07	0	0	0	0	0	0	0	7.57199	13.722	15.4799	13.182	12.642	0	0	0	0	0	0.000401273	0.0276909	0	0	0	0.000349328	0	0.158538	0.0108416	0	0.000274952	4.03017e-06	1.3756e-05	0.000335221	0	0	0	0	0	0	0	0	0	0	0	5.21338e-08	0	0	0
89	3.54806e-07	3.36683e-08	1.01699e-07	0	0	0	0	0	0	0	3.08924	5.58632	7.10417	5.22632	4.86632	0	0	0	0	0	0.000178771	0.0122267	0	0	0	0.000137757	0	0.0617995	0.00420769	0	0.000122193	1.81123e-06	6.03393e-06	0.000147714	0	0	0	0	0	0	0	0	0	0	0	2.07639e-08	0	0	0
90	1.48362e-07	1.3587e-08	4.34431e-08	0	0	0	0	0	0	0	1.26035	1.6944	2.97225	1.5144	1.3344	0	0	0	0	0	7.96443e-05	0.00539863	0	0	0	5.43243e-05	0	0.02409	0.00163302	0	5.43041e-05	8.13999e-07	2.64673e-06	6.50894e-05	0	0	0	0	0	0	0	0	0	0	0	8.26984e-09	0	0	0
91	6.2038e-08	5.48308e-09	1.85577e-08	0	0	0	0	0	0	0	0.514201	0	1.03785	0	0	0	0	0	0	0	3.54823e-05	0.00238373	0	0	0	2.14227e-05	0	0.00939052	0.000633783	0	2.41335e-05	3.65826e-07	1.16096e-06	2.86814e-05	0	0	0	0	0	0	0	0	0	0	0	3.29371e-09	0	0	0
92	2.59413e-08	2.21272e-09	7.92733e-09	0	0	0	0	0	0	0	0.209785	0	0	0	0	0	0	0	0	0	1.58077e-05	0.00105252	0	0	0	8.44802e-06	0	0.00366051	0.000245974	0	1.07253e-05	1.64409e-07	5.09245e-07	1.26383e-05	0	0	0	0	0	0	0	0	0	0	0	1.31182e-09	0	0	0
93	1.08474e-08	8.92953e-10	3.38634e-09	0	0	0	0	0	0	0	0.0855883	0	0	0	0	0	0	0	0	0	7.04251e-06	0.000464732	0	0	0	3.33147e-06	0	0.0014269	9.54637e-05	0	4.76646e-06	7.38881e-08	2.23376e-07	5.56903e-06	0	0	0	0	0	0	0	0	0	0	0	5.22472e-10	0	0	0
94	4.53584e-09	3.60355e-10	1.44655e-09	0	0	0	0	0	0	0	0.0349185	0	0	0	0	0	0	0	0	0	3.13751e-06	0.000205199	0	0	0	1.31376e-06	0	0.000556219	3.70499e-05	0	2.11828e-06	3.32066e-08	9.79816e-08	2.45397e-06	0	0	0	0	0	0	0	0	0	0	0	2.0809e-10	0	0	0
95	1.89667e-09	1.45423e-10	6.17927e-10	0	0	0	0	0	0	0	0.0142461	0	0	0	0	0	0	0	0	0	1.39779e-06	9.06044e-05	0	0	0	5.1808e-07	0	0.000216819	1.43792e-05	0	9.41395e-07	1.49237e-08	4.29787e-08	1.08133e-06	0	0	0	0	0	0	0	0	0	0	0	8.28783e-11	0	0	0
96	7.93094e-10	5.86859e-11	2.63961e-10	0	0	0	0	0	0	0	0.00581216	0	0	0	0	0	0	0	0	0	6.2273e-07	4.00058e-05	0	0	0	2.04304e-07	0	8.45182e-05	5.58064e-06	0	4.18369e-07	6.70696e-09	1.88522e-08	4.76484e-07	0	0	0	0	0	0	0	0	0	0	0	3.30088e-11	0	0	0
97	3.31633e-10	2.3683e-11	1.12757e-10	0	0	0	0	0	0	0	0.00237125	0	0	0	0	0	0	0	0	0	2.77432e-07	1.76643e-05	0	0	0	8.05671e-08	0	3.2946e-05	2.16587e-06	0	1.85929e-07	3.01423e-09	8.26935e-09	2.09961e-07	0	0	0	0	0	0	0	0	0	0	0	1.31468e-11	0	0	0
98	1.38673e-10	9.55735e-12	4.81667e-11	0	0	0	0	0	0	0	0.000967429	0	0	0	0	0	0	0	0	0	1.23599e-07	7.79954e-06	0	0	0	3.17715e-08	0	1.28426e-05	8.40584e-07	0	8.26296e-08	1.35465e-09	3.62727e-09	9.25183e-08	0	0	0	0	0	0	0	0	0	0	0	5.2361e-12	0	0	0
99	5.79863e-11	3.85691e-12	2.05755e-11	0	0	0	0	0	0	0	0.000394693	0	0	0	0	0	0	0	0	0	5.50646e-08	3.44383e-06	0	0	0	1.25291e-08	0	5.00618e-06	3.26234e-07	0	3.67217e-08	6.08802e-10	1.59107e-09	4.07678e-08	0	0	0	0	0	0	0	0	0	0	0	2.08543e-12	0	0	0
100	2.4247e-11	1.55647e-12	8.78928e-12	0	0	0	0	0	0	0	0.000161028	0	0	0	0	0	0	0	0	0	2.45318e-08	1.5206e-06	0	0	0	4.94083e-09	0	1.95146e-06	1.26613e-07	0	1.63197e-08	2.73607e-10	6.97908e-10	1.79642e-08	0	0	0	0	0	0	0	0	0	0	0	8.30587e-13	0	0	0
101	1.01389e-11	6.28121e-13	3.75454e-12	0	0	0	0	0	0	0	6.56964e-05	0	0	0	0	0	0	0	0	0	1.09292e-08	6.71411e-07	0	0	0	1.94841e-09	0	7.60695e-07	4.91391e-08	0	7.25269e-09	1.22964e-10	3.06131e-10	7.91583e-09	0	0	0	0	0	0	0	0	0	0	0	3.30806e-13	0	0	0
102	4.23961e-12	2.53481e-13	1.60384e-12	0	0	0	0	0	0	0	2.68029e-05	0	0	0	0	0	0	0	0	0	4.86906e-09	2.96457e-07	0	0	0	7.68353e-10	0	2.96526e-07	1.90711e-08	0	3.2232e-09	5.52621e-11	1.34281e-10	3.48808e-09	0	0	0	0	0	0	0	0	0	0	0	1.31754e-13	0	0	0
103	1.7728e-12	1.02293e-13	6.85115e-13	0	0	0	0	0	0	0	1.09351e-05	0	0	0	0	0	0	0	0	0	2.16921e-09	1.30899e-07	0	0	0	3.02999e-10	0	1.15589e-07	7.40158e-09	0	1.43243e-09	2.48358e-11	5.89013e-11	1.53701e-09	0	0	0	0	0	0	0	0	0	0	0	5.24749e-14	0	0	0
104	7.41298e-13	4.12809e-14	2.92662e-13	0	0	0	0	0	0	0	4.46133e-06	0	0	0	0	0	0	0	0	0	9.66406e-10	5.77974e-08	0	0	0	1.19487e-10	0	4.50575e-08	2.87258e-09	0	6.36594e-10	1.11616e-11	2.58365e-11	6.77275e-10	0	0	0	0	0	0	0	0	0	0	0	2.08997e-14	0	0	0
105	3.09975e-13	1.66591e-14	1.25017e-13	0	0	0	0	0	0	0	1.82014e-06	0	0	0	0	0	0	0	0	0	4.30544e-10	2.552e-08	0	0	0	4.71197e-11	0	1.75638e-08	1.11486e-09	0	2.82911e-10	5.01624e-12	1.13329e-11	2.98439e-10	0	0	0	0	0	0	0	0	0	0	0	8.32395e-15	0	0	0
106	1.29616e-13	6.72283e-15	5.34039e-14	0	0	0	0	0	0	0	7.42585e-07	0	0	0	0	0	0	0	0	0	1.91812e-10	1.12682e-08	0	0	0	1.85816e-11	0	6.84654e-09	4.32683e-10	0	1.2573e-10	2.25439e-12	4.97109e-12	1.31506e-10	0	0	0	0	0	0	0	0	0	0	0	3.31526e-15	0	0	0
107	5.41992e-14	2.71303e-15	2.28127e-14	0	0	0	0	0	0	0	3.02961e-07	0	0	0	0	0	0	0	0	0	8.5454e-11	4.97539e-09	0	0	0	7.32763e-12	0	2.66885e-09	1.67926e-10	0	5.58761e-11	1.01316e-12	2.18052e-12	5.79474e-11	0	0	0	0	0	0	0	0	0	0	0	1.3204e-15	0	0	0
108	2.26635e-14	1.09485e-15	9.74495e-15	0	0	0	0	0	0	0	1.23603e-07	0	0	0	0	0	0	0	0	0	3.80706e-11	2.19685e-09	0	0	0	2.88964e-12	0	1.04034e-09	6.51729e-11	0	2.48321e-11	4.55333e-13	9.56465e-13	2.55343e-11	0	0	0	0	0	0	0	0	0	0	0	5.25891e-16	0	0	0
109	9.47676e-15	4.41833e-16	4.16278e-15	0	0	0	0	0	0	0	5.04277e-08	0	0	0	0	0	0	0	0	0	1.69608e-11	9.70005e-10	0	0	0	1.13953e-12	0	4.05535e-10	2.52939e-11	0	1.10358e-11	2.04635e-13	4.19544e-13	1.12516e-11	0						0	0	0	0	0	2.09452e-16	0	0	0
110	3.96272e-15	1.78303e-16	1.77822e-15	0	0	0	0	0	0	0	2.05736e-08	0	0	0	0	0	0	0	0	0	7.55622e-12	4.28299e-10	0	0	0	4.49371e-13	0	1.58081e-10	9.81667e-12	0	4.90444e-12	9.19665e-14	1.84029e-13	4.95796e-12	0						0	0	0	0	0	8.34206e-17	0	0	0
111	1.65702e-15	7.19551e-17		0	0	0		0	0		8.39364e-09	0	0	0	0		0		0		3.36637e-12	1.89113e-10	0	0	0	1.77209e-13	0	6.16215e-11	3.80989e-12	0	2.1796e-12	4.13314e-14	8.07227e-14	2.18471e-12	0						0	0	0	0	0
112						0			0		3.42445e-09	0	0	0	0		0		0		1.49975e-12	8.35014e-11	0	0	0	6.98821e-14	0	2.40206e-11	1.47864e-12	0	9.68647e-13	1.85751e-14	3.54083e-14	9.62681e-13	0						0	0	0	0	0
113						0			0		1.39712e-09	0	0	0	0		0		0		6.68155e-13	3.68695e-11	0	0	0	2.75579e-14	0	9.36346e-12	5.73866e-13	0	4.3048e-13		1.55315e-14	4.24201e-13	0						0	0	0	0	0
114											5.69998e-10	0	0	0	0		0		0		2.9767e-13	1.62795e-11	0	0	0	1.08674e-14	0	3.64996e-12	2.2272e-13	0	1.91312e-13		6.81275e-15	1.86923e-13	0						0	0	0	0	0
115											2.32549e-10	0	0	0	0						1.32615e-13	7.18808e-12	0	0	0	4.28556e-15	0	1.42279e-12	8.64385e-14	0	8.50216e-14		2.98835e-15	8.23667e-14	0						0	0	0	0	0
116											9.48757e-11	0	0	0	0						5.90813e-14	3.17385e-12	0	0	0	1.69001e-15	0	5.54616e-13	3.35472e-14	0	3.77848e-14		1.31081e-15	3.62945e-14	0						0		0		0
117											3.87076e-11	0	0	0	0						2.63213e-14	1.40139e-12	0	0	0	6.66452e-16	0	2.16195e-13	1.30198e-14	0	1.67921e-14			1.5993e-14	0						0		0		0
118											1.5792e-11	0	0	0	0						1.17264e-14	6.18775e-13	0	0	0	2.62815e-16	0	8.42747e-14	5.05305e-15	0	7.46264e-15			7.04726e-15	0						0		0		0
119											6.44284e-12	0	0	0	0						5.22423e-15	2.73216e-13	0	0	0	1.03641e-16	0	3.2851e-14	1.96111e-15	0	3.3165e-15			3.10535e-15	0						0		0		0
120											2.62856e-12	0	0	0	0						2.32745e-15	1.20637e-13	0	0	0	4.08706e-17	0	1.28056e-14	7.61115e-16	0				1.36836e-15							0		0		0
121											1.07241e-12	0	0	0	0							5.32663e-14		0		1.61173e-17	0	4.99176e-15	2.95392e-16	0				6.02961e-16							0		0		0
122											4.37522e-13	0	0	0	0							2.35194e-14		0		6.35582e-18	0	1.94583e-15	1.14643e-16	0				2.65692e-16							0		0		0
123											1.78501e-13	0	0	0	0							1.03848e-14		0		2.50641e-18	0	7.58504e-16	4.44935e-17	0				1.17076e-16							0		0		0
124											7.28253e-14	0	0	0	0							4.58534e-15		0			0	2.95672e-16	1.72681e-17	0
125											2.97114e-14	0	0	0	0							2.02463e-15		0			0	1.15256e-16	6.70183e-18	0
126											1.21217e-14	0	0	0	0							8.9396e-16		0			0	4.49277e-17	2.60101e-18	0
127											4.94544e-15	0	0	0	0													1.75132e-17	1.00946e-18
128											2.01765e-15	0	0	0	0													6.82682e-18	3.91777e-19
129											8.23164e-16	0	0	0	0													2.66116e-18
130											3.35836e-16	0	0	0	0													1.03734e-18
131											1.37015e-16	0	0	0	0													4.04366e-19
132											5.58997e-17	0	0	0	0													1.57626e-19
133											2.28061e-17	0	0	0	0													6.14439e-20
134											9.30446e-18	0	0	0	0
135											3.79605e-18	0	0	0	0
136											1.54872e-18	0	0	0	0
137											6.3185e-19	0	0	0	0
138											2.57783e-19	0	0	0	0
139
140
141
142
143
144
[truncated: 251 more columns]

## Sheet: Index
	Joint Angle Estimation with Wavelet Neural Networks
	DATASET - Indexes of IC (Initial Contact), TO (Toe Off) and NIC (Next Initial Contact) Gait Events
	Saaveethya Sivakumar1,2,*, A.A Gopalai1,*, King Hann Lim2, D. Gouwanda1, and S. Chauhan3
	1Monash University Malaysia, School of Engineering
	2Curtin University Malaysia, Department of Electrical and Electronic Engineering
	3Monash University Australia, Department of Mechanical & Aerospace Engineering
	*saaveethya@ieee.org, alpha.agape@monash.edu
	Stride Leg	Subject	Sample	IC Index	ITO/NTO Index	NIC Index
	Left	Subject #1	Sample #1	1	65	111
			Sample #2	1	63	111		IC (Initial Contact)	Starting of Stance Phase
			Sample #3	1	63	110		ITO (Initial Toe Off)/NTO (Next Toe Off)	Ending of Stance Phase/Starting of Swing Phase
			Sample #4	1	65	111		NIC (Next Initial Contact)	Ending of Swing Phase
			Sample #5	1	63	111
		Subject #2	Sample #6	1	70	113
			Sample #7	1	69	110
			Sample #8	1	68	111
			Sample #9	1	70	113
			Sample #10	1	69	110
		Subject #3	Sample #11	1	84	138
			Sample #12	1	84	138
			Sample #13	1	84	138
			Sample #14	1	84	138
			Sample #15	1	84	138
		Subject #4	Sample #16	1	69	110
			Sample #17	1	70	114
			Sample #18	1	69	110
			Sample #19	1	70	114
			Sample #20	1	69	110
		Subject #5	Sample #21	1	71	120
			Sample #22	1	78	126
			Sample #23	1	71	120
			Sample #24	1	78	126
			Sample #25	1	71	120
		Subject #6	Sample #26	1	72	123
			Sample #27	1	74	126
			Sample #28	1	80	133
			Sample #29	1	76	128
			Sample #30	1	76	126
		Subject #7	Sample #31	1	71	119
			Sample #32	1	65	112
			Sample #33	1	67	116
			Sample #34	1	71	123
			Sample #35	1	71	119
		Subject #8	Sample #36	1	63	108
			Sample #37	1	63	108
			Sample #38	1	63	108
			Sample #39	1	63	108
			Sample #40	1	63	108
		Subject #9	Sample #41	1	73	123
			Sample #42	1	67	115
			Sample #43	1	73	123
			Sample #44	1	67	115
			Sample #45	1	73	123
		Subject #10	Sample #46	1	63	110
			Sample #47	1	63	110
			Sample #48	1	63	110
			Sample #49	1	63	110
			Sample #50	1	63	110
		Subject #11	Sample #51	1	80	140
			Sample #52	1	79	135
			Sample #53	1	83	140
			Sample #54	1	74	128
			Sample #55	1	81	137
		Subject #12	Sample #56	1	79	128
			Sample #57	1	79	128
			Sample #58	1	79	128
			Sample #59	1	79	128
			Sample #60	1	79	128
		Subject #13	Sample #61	1	62	103
			Sample #62	1	62	103
			Sample #63	1	62	103
			Sample #64	1	62	103
			Sample #65	1	62	103
		Subject #14	Sample #66	1	76	124
			Sample #67	1	80	129
			Sample #68	1	74	120
			Sample #69	1	78	125
			Sample #70	1	76	124
		Subject #15	Sample #71	1	67	113
			Sample #72	1	69	116
			Sample #73	1	67	113
			Sample #74	1	69	116
			Sample #75	1	67	113
		Subject #16	Sample #76	1	61	105
			Sample #77	1	73	121
			Sample #78	1	71	119
			Sample #79	1	75	121
			Sample #80	1	72	120
		Subject #17	Sample #81	1	79	130
			Sample #82	1	74	120
			Sample #83	1	74	124
			Sample #84	1	79	130
			Sample #85	1	74	120
		Subject #18	Sample #86	1	90	143
			Sample #87	1	85	136
			Sample #88	1	90	143
			Sample #89	1	85	136
			Sample #90	1	90	143
		Subject #19	Sample #91	1	84	130
			Sample #92	1	84	133
			Sample #93	1	85	134
			Sample #94	1	84	130
			Sample #95	1	84	133
		Subject #20	Sample #96	1	71	121
			Sample #97	1	70	116
			Sample #98	1	69	116
			Sample #99	1	71	121
			Sample #100	1	70	116
		Subject #21	Sample #101	1	71	122
			Sample #102	1	80	131
			Sample #103	1	71	122
			Sample #104	1	80	131
			Sample #105	1	71	122
		Subject #22	Sample #106	1	66	116
			Sample #107	1	70	120
			Sample #108	1	66	117
			Sample #109	1	66	116
			Sample #110	1	70	120
		Subject #23	Sample #111	1	70	113
			Sample #112	1	70	113
			Sample #113	1	70	113
			Sample #114	1	70	113
			Sample #115	1	70	113
		Subject #24	Sample #116	1	74	126
			Sample #117	1	80	133
			Sample #118	1	74	126
			Sample #119	1	80	133
			Sample #120	1	74	126
		Subject #25	Sample #121	1	69	110
			Sample #122	1	68	111
			Sample #123	1	69	110
			Sample #124	1	68	111
			Sample #125	1	69	110
		Subject #26	Sample #126	1	70	113
			Sample #127	1	69	110
			Sample #128	1	68	111
			Sample #129	1	70	113
			Sample #130	1	69	110
		Subject #27	Sample #131	1	85	136
			Sample #132	1	85	136
			Sample #133	1	85	136
			Sample #134	1	85	136
			Sample #135	1	85	136
		Subject #28	Sample #136	1	90	143
			Sample #137	1	90	143
			Sample #138	1	90	143
			Sample #139	1	90	143
			Sample #140	1	90	143
		Subject #29	Sample #141	1	67	113
			Sample #142	1	67	113
			Sample #143	1	67	113
			Sample #144	1	67	113
			Sample #145	1	67	113
		Subject #30	Sample #146	1	73	123
			Sample #147	1	73	123
			Sample #148	1	73	123
			Sample #149	1	73	123
			Sample #150	1	73	123
	Right	Subject #1	Sample #151	1	66	113
			Sample #152	1	68	112
			Sample #153	1	67	111
			Sample #154	1	66	113
			Sample #155	1	68	112
		Subject #2	Sample #156	1	68	114
			Sample #157	1	66	110
			Sample #158	1	67	113
			Sample #159	1	68	114
			Sample #160	1	66	110
		Subject #3	Sample #161	1	82	139
			Sample #162	1	82	139
			Sample #163	1	82	139
			Sample #164	1	82	139
			Sample #165	1	82	139
		Subject #4	Sample #166	1	68	111
			Sample #167	1	70	112
			Sample #168	1	68	111
			Sample #169	1	70	112
			Sample #170	1	68	111
		Subject #5	Sample #171	1	74	122
			Sample #172	1	74	126
			Sample #173	1	74	122
			Sample #174	1	74	126
			Sample #175	1	74	122
		Subject #6	Sample #176	1	73	122
			Sample #177	1	77	125
			Sample #178	1	81	132
			Sample #179	1	80	129
			Sample #180	1	74	125
		Subject #7	Sample #181	1	71	121
			Sample #182	1	66	115
			Sample #183	1	66	115
			Sample #184	1	72	124
			Sample #185	1	71	121
		Subject #8	Sample #186	1	66	109
			Sample #187	1	66	109
			Sample #188	1	66	109
			Sample #189	1	66	109
			Sample #190	1	66	109
		Subject #9	Sample #191	1	74	124
			Sample #192	1	68	116
			Sample #193	1	74	124
			Sample #194	1	68	116
			Sample #195	1	74	124
		Subject #10	Sample #196	1	68	109
			Sample #197	1	68	109
			Sample #198	1	68	109
			Sample #199	1	68	109
			Sample #200	1	68	109
		Subject #11	Sample #201	1	88	138
			Sample #202	1	85	136
			Sample #203	1	80	136
			Sample #204	1	80	126
			Sample #205	1	84	134
		Subject #12	Sample #206	1	71	129
			Sample #207	1	71	129
			Sample #208	1	71	129
			Sample #209	1	71	129
			Sample #210	1	71	129
		Subject #13	Sample #211	1	61	103
			Sample #212	1	61	103
			Sample #213	1	61	103
			Sample #214	1	61	103
			Sample #215	1	61	103
		Subject #14	Sample #216	1	74	125
			Sample #217	1	77	128
			Sample #218	1	74	121
			Sample #219	1	75	125
			Sample #220	1	74	125
		Subject #15	Sample #221	1	69	115
			Sample #222	1	72	118
			Sample #223	1	69	115
			Sample #224	1	72	118
			Sample #225	1	69	115
		Subject #16	Sample #226	1	65	105
			Sample #227	1	72	119
			Sample #228	1	72	117
			Sample #229	1	70	121
			Sample #230	1	73	119
		Subject #17	Sample #231	1	76	131
			Sample #232	1	71	120
			Sample #233	1	75	124
			Sample #234	1	76	131
			Sample #235	1	71	120
		Subject #18	Sample #236	1	85	143
			Sample #237	1	80	137
			Sample #238	1	85	143
			Sample #239	1	80	137
			Sample #240	1	85	143
		Subject #19	Sample #241	1	82	132
			Sample #242	1	84	133
			Sample #243	1	83	134
			Sample #244	1	82	132
			Sample #245	1	84	133
		Subject #20	Sample #246	1	70	121
			Sample #247	1	67	117
			Sample #248	1	66	115
			Sample #249	1	70	121
			Sample #250	1	67	117
		Subject #21	Sample #251	1	70	119
			Sample #252	1	79	129
			Sample #253	1	70	119
			Sample #254	1	79	129
			Sample #255	1	70	119
		Subject #22	Sample #256	1	69	117
			Sample #257	1	70	122
			Sample #258	1	67	117
			Sample #259	1	69	117
			Sample #260	1	70	122
		Subject #23	Sample #261	1	68	114
			Sample #262	1	68	114
			Sample #263	1	68	114
			Sample #264	1	68	114
			Sample #265	1	68	114
		Subject #24	Sample #266	1	77	125
			Sample #267	1	81	132
			Sample #268	1	77	125
			Sample #269	1	81	132
			Sample #270	1	77	125
		Subject #25	Sample #271	1	66	110
			Sample #272	1	67	113
			Sample #273	1	66	110
			Sample #274	1	67	113
			Sample #275	1	66	110
		Subject #26	Sample #276	1	68	114
			Sample #277	1	66	110
			Sample #278	1	67	113
			Sample #279	1	68	114
			Sample #280	1	66	110
		Subject #27	Sample #281	1	80	137
			Sample #282	1	80	137
			Sample #283	1	80	137
			Sample #284	1	80	137
			Sample #285	1	80	137
		Subject #28	Sample #286	1	85	143
			Sample #287	1	85	143
			Sample #288	1	85	143
			Sample #289	1	85	143
			Sample #290	1	85	143
		Subject #29	Sample #291	1	69	115
			Sample #292	1	69	115
			Sample #293	1	69	115
			Sample #294	1	69	115
			Sample #295	1	69	115
		Subject #30	Sample #296	1	74	124
			Sample #297	1	74	124
			Sample #298	1	74	124
			Sample #299	1	74	124
			Sample #300	1	74	124
